# Supplementary material for: Tris(1H-benzimidazole-κN 3)(pyridine-2,6-dicarb­oxy­lato-κ3 O 2,N,O 6)nickel(II)
Source: Acta Crystallogr Sect E Struct Rep Online. 2012 May 5;68(Pt 6):m740. doi: 10.1107/S1600536812019514 (PMC3379081; doi:10.1107/S1600536812019514)
Supplement: Supplementary file 1 [file e-68-0m740-sup1.cif]

##############################################################################
#                                                                            #
# This CIF contains the data in a paper accepted for publication in          #
# Acta Crystallographica Section E. It conforms to the requirements of       #
# Notes for Authors for Acta Crystallographica Section E, and has been       #
# peer reviewed under the auspices of the IUCr Commission on Journals.       #
#                                                                            #
# Full details of the Crystallographic Information File format               #
# are given in the paper "The Crystallographic Information File (CIF):       #
# a New Standard Archive File for Crystallography" by S. R. Hall, F. H.      #
# Allen and I. D. Brown [Acta Cryst. (1991), A47, 655-685].                  #
#                                                                            #
# The current version of the core CIF dictionary is obtainable from          #
# ftp://ftp.iucr.org/pub/cif_core.dic.                                       #
#                                                                            #
# Software is freely available for graphical display of the structure(s)     #
# in this CIF. For information consult the CIF software page                 #
# http://www.iucr.org/resources/cif/software.                                #
#                                                                            #
# This file may be used for bona fide research purposes within the           #
# scientific community so long as proper attribution is given to the journal # 
# article from which it was obtained.                                        #
#                                                                            #
##############################################################################
data_I
_audit_creation_method     SHELXL-97
_chemical_name_systematic
;
Tris(1<i>H</i>-benzimidazole-\k<i>N</i>^3^)(pyridine-2,6-dicarboxylato-
\k^3^<i>O</i>^2^,<i>N</i>,<i>O</i>^6^)nickel(II)
;
_chemical_name_common     ?
_chemical_formula_moiety     'C28 H21 N7 Ni O4'
_chemical_formula_sum     'C28 H21 N7 Ni O4'
_chemical_formula_iupac     '[Ni (C7 H3 N O4) (C7 H6 N2)3]'
_chemical_formula_weight     578.21
_chemical_melting_point     ?
_symmetry_cell_setting     monoclinic
_symmetry_space_group_name_H-M     'P 21/c'
_symmetry_space_group_name_Hall     '-P 2ybc'
loop_
    _symmetry_equiv_pos_as_xyz
    'x, y, z'
    '-x, y+1/2, -z+1/2'
    '-x, -y, -z'
    'x, -y-1/2, z-1/2'
_cell_length_a     9.4546(19)
_cell_length_b     10.487(2)
_cell_length_c     27.532(5)
_cell_angle_alpha     90.00
_cell_angle_beta     98.94(3)
_cell_angle_gamma     90.00
_cell_volume     2696.7(9)
_cell_formula_units_Z     4
_cell_measurement_reflns_used     ?
_cell_measurement_theta_min     ?
_cell_measurement_theta_max     ?
_cell_measurement_temperature     298(2)
_exptl_crystal_description     block
_exptl_crystal_colour     green
_exptl_crystal_size_max     0.10
_exptl_crystal_size_mid     0.10
_exptl_crystal_size_min     0.10
_exptl_crystal_density_diffrn     1.424
_exptl_crystal_density_meas     ?
_exptl_crystal_density_method     'not measured'
_exptl_crystal_F_000     1192
_exptl_absorpt_coefficient_mu     0.767
_exptl_absorpt_correction_type     multi-scan
_exptl_absorpt_process_details     '(SADABS; Sheldrick, 1996)'
_exptl_absorpt_correction_T_min     0.9342
_exptl_absorpt_correction_T_max     0.9342
_exptl_special_details     ?
_diffrn_ambient_temperature     298(2)
_diffrn_radiation_type     MoK\a
_diffrn_radiation_wavelength     0.71073
_diffrn_radiation_source     'fine-focus sealed tube'
_diffrn_radiation_monochromator     graphite
_diffrn_measurement_device_type     'Bruker APEXII CCD'
_diffrn_measurement_method     '\f and \w scans'
_diffrn_detector_area_resol_mean     ?
_diffrn_reflns_number     21674
_diffrn_reflns_av_R_equivalents     0.1534
_diffrn_reflns_av_sigmaI/netI     0.1232
_diffrn_reflns_theta_min     3.00
_diffrn_reflns_theta_max     25.01
_diffrn_reflns_theta_full     25.01
_diffrn_measured_fraction_theta_max     0.998
_diffrn_measured_fraction_theta_full     0.998
_diffrn_reflns_limit_h_min     -11
_diffrn_reflns_limit_h_max     11
_diffrn_reflns_limit_k_min     -12
_diffrn_reflns_limit_k_max     12
_diffrn_reflns_limit_l_min     -32
_diffrn_reflns_limit_l_max     32
_diffrn_standards_number     0
_diffrn_standards_interval_count     ?
_diffrn_standards_interval_time     ?
_diffrn_standards_decay_%     ?
_refine_special_details
;
Refinement of <i>F</i>^2^ against ALL reflections. The weighted <i>R</i>-factor
<i>wR</i> and goodness of fit <i>S</i> are based on <i>F</i>^2^, conventional
<i>R</i>-factors <i>R</i> are based on <i>F</i>, with <i>F</i> set to zero for
negative <i>F</i>^2^. The threshold expression of <i>F</i>^2^ >
\s(<i>F</i>^2^) is used only for calculating <i>R</i>-factors(gt) <i>etc</i>.
and is not relevant to the choice of reflections for refinement.
<i>R</i>-factors based on <i>F</i>^2^ are statistically about twice as large
as those based on <i>F</i>, and <i>R</i>- factors based on ALL data will be
even larger.
;
_reflns_number_total     4752
_reflns_number_gt     2842
_reflns_threshold_expression     I>2\s(I)
_refine_ls_structure_factor_coef     Fsqd
_refine_ls_matrix_type     full
_refine_ls_R_factor_all     0.1592
_refine_ls_R_factor_gt     0.0858
_refine_ls_wR_factor_gt     0.1213
_refine_ls_wR_factor_ref     0.1430
_refine_ls_goodness_of_fit_ref     1.119
_refine_ls_restrained_S_all     1.119
_refine_ls_number_reflns     4752
_refine_ls_number_parameters     361
_refine_ls_number_restraints     0
_refine_ls_hydrogen_treatment     constr
_refine_ls_weighting_scheme     calc
_refine_ls_weighting_details
         'calc w=1/[\s^2^(Fo^2^)+(0.0345P)^2^+1.7256P] where P=(Fo^2^+2Fc^2^)/3'
_atom_sites_solution_hydrogens     geom
_atom_sites_solution_primary     direct
_atom_sites_solution_secondary     difmap
_refine_ls_shift/su_max     0.004
_refine_ls_shift/su_mean     0.001
_refine_diff_density_max     0.330
_refine_diff_density_min     -0.315
_refine_ls_extinction_method     none
_refine_ls_extinction_coef     ?
loop_
    _atom_type_symbol
    _atom_type_description
    _atom_type_scat_dispersion_real
    _atom_type_scat_dispersion_imag
    _atom_type_scat_source
    'C' 'C' 0.0033 0.0016
                         'International Tables Vol C Tables 4.2.6.8 and 6.1.1.4'
    'N' 'N' 0.0061 0.0033
                         'International Tables Vol C Tables 4.2.6.8 and 6.1.1.4'
    'H' 'H' 0.0000 0.0000
                         'International Tables Vol C Tables 4.2.6.8 and 6.1.1.4'
    'O' 'O' 0.0106 0.0060
                         'International Tables Vol C Tables 4.2.6.8 and 6.1.1.4'
    'Ni' 'Ni' 0.3393 1.1124
                         'International Tables Vol C Tables 4.2.6.8 and 6.1.1.4'
_computing_data_collection     'APEX2 (Bruker, 2007)'
_computing_cell_refinement     'SAINT (Bruker, 2007)'
_computing_data_reduction     'SAINT (Bruker, 2007)'
_computing_structure_solution     'SHELXS97 (Sheldrick, 2008)'
_computing_structure_refinement     'SHELXL97 (Sheldrick, 2008)'
_computing_molecular_graphics     'SHELXTL (Sheldrick, 2008)'
_computing_publication_material     'SHELXTL (Sheldrick, 2008)'
loop_
    _atom_site_type_symbol
    _atom_site_label
    _atom_site_fract_x
    _atom_site_fract_y
    _atom_site_fract_z
    _atom_site_U_iso_or_equiv
    _atom_site_adp_type
    _atom_site_calc_flag
    _atom_site_refinement_flags
    _atom_site_occupancy
    _atom_site_symmetry_multiplicity
    _atom_site_disorder_assembly
    _atom_site_disorder_group
    Ni Ni1 0.09815(7) 0.43868(7) 0.38239(2) 0.0360(2) Uani d . 1 1 . .
    O O1 0.1890(4) 0.3672(3) 0.45593(12) 0.0401(10) Uani d . 1 1 . .
    O O2 0.3778(4) 0.2602(4) 0.49567(13) 0.0502(11) Uani d . 1 1 . .
    O O4 0.2432(4) 0.4481(4) 0.24837(14) 0.0621(12) Uani d . 1 1 . .
    N N1 -0.0148(5) 0.2663(4) 0.36705(16) 0.0394(12) Uani d . 1 1 . .
    N N7 0.2861(4) 0.3605(4) 0.37243(16) 0.0337(11) Uani d . 1 1 . .
    O O3 0.1016(4) 0.4723(3) 0.30609(12) 0.0415(10) Uani d . 1 1 . .
    N N3 0.2048(5) 0.6140(4) 0.40368(16) 0.0404(12) Uani d . 1 1 . .
    N N5 -0.0917(4) 0.5276(4) 0.39039(17) 0.0407(12) Uani d . 1 1 . .
    C C9 0.3706(6) 0.3067(5) 0.4103(2) 0.0360(14) Uani d . 1 1 . .
    C C10 -0.2085(6) 0.5587(5) 0.35471(19) 0.0393(14) Uani d . 1 1 . .
    C C11 0.3074(6) 0.3110(5) 0.4579(2) 0.0380(14) Uani d . 1 1 . .
    C C12 0.4561(6) 0.3234(5) 0.3201(2) 0.0525(17) Uani d . 1 1 . .
    H H12A 0.4830 0.3293 0.2890 0.063 Uiso calc R 1 1 . .
    C C13 -0.0723(6) 0.1829(5) 0.3985(2) 0.0387(14) Uani d . 1 1 . .
    N N4 0.3530(5) 0.7511(5) 0.44750(18) 0.0543(14) Uani d . 1 1 . .
    H H4A 0.4155 0.7799 0.4710 0.065 Uiso calc R 1 1 . .
    C C15 -0.1244(6) 0.5731(6) 0.4318(2) 0.0471(16) Uani d . 1 1 . .
    H H15A -0.0643 0.5670 0.4619 0.057 Uiso calc R 1 1 . .
    C C16 0.1950(6) 0.7325(5) 0.3796(2) 0.0415(15) Uani d . 1 1 . .
    C C17 0.2152(6) 0.4356(5) 0.2902(2) 0.0413(14) Uani d . 1 1 . .
    N N2 -0.1251(5) 0.1077(5) 0.32270(18) 0.0532(14) Uani d . 1 1 . .
    H H2A -0.1576 0.0625 0.2973 0.064 Uiso calc R 1 1 . .
    C C19 -0.1402(6) 0.0824(6) 0.3708(2) 0.0485(16) Uani d . 1 1 . .
    N N6 -0.2532(5) 0.6289(4) 0.42619(17) 0.0494(13) Uani d . 1 1 . .
    H H6A -0.2931 0.6632 0.4490 0.059 Uiso calc R 1 1 . .
    C C21 0.3245(5) 0.3690(5) 0.32835(19) 0.0325(13) Uani d . 1 1 . .
    C C22 0.5470(7) 0.2690(6) 0.3587(2) 0.064(2) Uani d . 1 1 . .
    H H22A 0.6363 0.2382 0.3542 0.077 Uiso calc R 1 1 . .
    C C23 -0.3100(6) 0.6213(5) 0.3772(2) 0.0418(15) Uani d . 1 1 . .
    C C24 0.1126(6) 0.7707(6) 0.3352(2) 0.0507(17) Uani d . 1 1 . .
    H H24A 0.0502 0.7146 0.3165 0.061 Uiso calc R 1 1 . .
    C C25 0.5027(6) 0.2609(5) 0.4046(2) 0.0508(17) Uani d . 1 1 . .
    H H25A 0.5622 0.2248 0.4311 0.061 Uiso calc R 1 1 . .
    C C26 -0.0736(6) 0.1876(6) 0.4489(2) 0.0518(17) Uani d . 1 1 . .
    H H26A -0.0298 0.2539 0.4680 0.062 Uiso calc R 1 1 . .
    C C27 -0.3606(7) 0.5783(6) 0.2782(2) 0.0623(19) Uani d . 1 1 . .
    H H27A -0.3798 0.5641 0.2445 0.075 Uiso calc R 1 1 . .
    C C28 0.2870(6) 0.8200(6) 0.4068(2) 0.0430(15) Uani d . 1 1 . .
    C C29 -0.2074(7) -0.0108(7) 0.4412(3) 0.075(2) Uani d . 1 1 . .
    H H29A -0.2512 -0.0755 0.4565 0.089 Uiso calc R 1 1 . .
    C C30 -0.0497(6) 0.2167(6) 0.3230(2) 0.0442(15) Uani d . 1 1 . .
    H H30A -0.0246 0.2533 0.2948 0.053 Uiso calc R 1 1 . .
    C C31 -0.2331(6) 0.5352(6) 0.3045(2) 0.0522(17) Uani d . 1 1 . .
    H H31A -0.1664 0.4920 0.2892 0.063 Uiso calc R 1 1 . .
    C C32 -0.1423(7) 0.0900(7) 0.4692(3) 0.065(2) Uani d . 1 1 . .
    H H32A -0.1455 0.0914 0.5028 0.079 Uiso calc R 1 1 . .
    C C33 0.1278(7) 0.8935(7) 0.3208(2) 0.064(2) Uani d . 1 1 . .
    H H33A 0.0743 0.9215 0.2915 0.077 Uiso calc R 1 1 . .
    C C34 0.3009(6) 0.6319(6) 0.4433(2) 0.0492(16) Uani d . 1 1 . .
    H H34A 0.3298 0.5681 0.4661 0.059 Uiso calc R 1 1 . .
    C C35 0.2207(8) 0.9783(7) 0.3484(3) 0.075(2) Uani d . 1 1 . .
    H H35A 0.2269 1.0612 0.3370 0.090 Uiso calc R 1 1 . .
    C C36 -0.4618(7) 0.6430(7) 0.3015(3) 0.066(2) Uani d . 1 1 . .
    H H36A -0.5464 0.6714 0.2828 0.079 Uiso calc R 1 1 . .
    C C37 0.3030(7) 0.9447(7) 0.3917(3) 0.069(2) Uani d . 1 1 . .
    H H37A 0.3656 1.0016 0.4099 0.083 Uiso calc R 1 1 . .
    C C38 -0.4384(6) 0.6650(6) 0.3507(2) 0.0562(18) Uani d . 1 1 . .
    H H38A -0.5055 0.7075 0.3661 0.067 Uiso calc R 1 1 . .
    C C39 -0.2081(7) -0.0165(6) 0.3912(3) 0.066(2) Uani d . 1 1 . .
    H H39A -0.2518 -0.0830 0.3722 0.080 Uiso calc R 1 1 . .
loop_
    _atom_site_aniso_label
    _atom_site_aniso_U_11
    _atom_site_aniso_U_22
    _atom_site_aniso_U_33
    _atom_site_aniso_U_12
    _atom_site_aniso_U_13
    _atom_site_aniso_U_23
    Ni1 0.0339(4) 0.0399(4) 0.0320(4) 0.0057(4) -0.0019(3) -0.0012(4)
    O1 0.036(2) 0.052(3) 0.030(2) 0.008(2) -0.0010(18) 0.0041(18)
    O2 0.049(3) 0.065(3) 0.034(2) 0.012(2) -0.001(2) 0.011(2)
    O4 0.065(3) 0.090(3) 0.033(2) 0.024(3) 0.014(2) 0.018(2)
    N1 0.044(3) 0.040(3) 0.032(3) 0.004(2) 0.000(2) 0.000(2)
    N7 0.034(3) 0.031(3) 0.034(3) 0.003(2) -0.003(2) 0.008(2)
    O3 0.035(2) 0.052(3) 0.035(2) 0.0104(19) -0.0010(19) 0.0037(18)
    N3 0.038(3) 0.038(3) 0.042(3) 0.002(2) -0.005(2) -0.005(2)
    N5 0.034(3) 0.041(3) 0.045(3) 0.006(2) -0.001(2) -0.003(2)
    C9 0.029(3) 0.035(3) 0.042(4) 0.004(3) 0.001(3) -0.001(3)
    C10 0.036(3) 0.043(4) 0.037(3) 0.004(3) 0.002(3) 0.001(3)
    C11 0.035(4) 0.042(4) 0.034(4) -0.005(3) -0.004(3) 0.001(3)
    C12 0.053(4) 0.058(4) 0.051(4) 0.017(3) 0.020(3) 0.008(3)
    C13 0.034(3) 0.038(4) 0.042(4) 0.007(3) -0.003(3) -0.002(3)
    N4 0.054(3) 0.049(4) 0.055(4) -0.004(3) -0.007(3) -0.012(3)
    C15 0.046(4) 0.056(4) 0.036(4) 0.011(3) -0.005(3) -0.003(3)
    C16 0.037(4) 0.040(4) 0.045(4) 0.010(3) 0.000(3) -0.001(3)
    C17 0.046(4) 0.039(4) 0.035(4) 0.004(3) -0.003(3) 0.000(3)
    N2 0.050(3) 0.052(4) 0.053(4) -0.004(3) -0.004(3) -0.018(3)
    C19 0.043(4) 0.047(4) 0.053(4) 0.005(3) -0.001(3) -0.007(4)
    N6 0.049(3) 0.057(3) 0.043(3) 0.018(3) 0.010(3) -0.005(3)
    C21 0.031(3) 0.032(3) 0.034(3) 0.005(3) 0.005(3) 0.003(3)
    C22 0.046(4) 0.089(6) 0.058(5) 0.032(4) 0.009(4) 0.014(4)
    C23 0.040(4) 0.045(4) 0.041(4) 0.008(3) 0.006(3) 0.006(3)
    C24 0.052(4) 0.044(4) 0.051(4) 0.005(3) -0.003(3) -0.001(3)
    C25 0.048(4) 0.058(4) 0.044(4) 0.015(3) -0.001(3) 0.009(3)
    C26 0.052(4) 0.050(4) 0.053(4) -0.006(3) 0.007(3) -0.005(3)
    C27 0.049(4) 0.094(6) 0.041(4) 0.001(4) -0.002(3) 0.001(4)
    C28 0.034(3) 0.043(4) 0.051(4) 0.005(3) 0.003(3) -0.002(3)
    C29 0.062(5) 0.066(6) 0.097(7) -0.003(4) 0.015(5) 0.027(5)
    C30 0.043(4) 0.049(4) 0.039(4) 0.004(3) 0.005(3) -0.002(3)
    C31 0.038(4) 0.071(5) 0.047(4) 0.007(3) 0.003(3) -0.003(3)
    C32 0.062(5) 0.069(6) 0.066(5) 0.007(4) 0.013(4) 0.010(4)
    C33 0.066(5) 0.063(5) 0.061(5) 0.017(4) 0.001(4) 0.008(4)
    C34 0.054(4) 0.039(4) 0.051(4) 0.006(3) -0.003(3) -0.004(3)
    C35 0.076(5) 0.046(5) 0.100(6) 0.006(4) 0.007(5) 0.011(4)
    C36 0.037(4) 0.092(6) 0.065(5) 0.011(4) -0.001(4) 0.021(4)
    C37 0.068(5) 0.045(5) 0.092(6) -0.004(4) 0.005(4) 0.000(4)
    C38 0.048(4) 0.068(5) 0.053(4) 0.017(4) 0.011(4) 0.017(4)
    C39 0.069(5) 0.044(5) 0.085(6) -0.013(4) 0.010(5) -0.003(4)
_geom_special_details
;
All e.s.d.'s (except the e.s.d. in the dihedral angle between two l.s. planes)
are estimated using the full covariance matrix. The cell e.s.d.'s are taken
into account individually in the estimation of e.s.d.'s in distances, angles
and torsion angles; correlations between e.s.d.'s in cell parameters are only
used when they are defined by crystal symmetry. An approximate (isotropic)
treatment of cell e.s.d.'s is used for estimating e.s.d.'s involving l.s.
planes.
;
loop_
    _geom_bond_atom_site_label_1
    _geom_bond_atom_site_label_2
    _geom_bond_site_symmetry_2
    _geom_bond_distance
    _geom_bond_publ_flag
    Ni1 N7 . 2.014(4) ?
    Ni1 N5 . 2.065(4) ?
    Ni1 N1 . 2.109(4) ?
    Ni1 N3 . 2.134(4) ?
    Ni1 O3 . 2.135(3) ?
    Ni1 O1 . 2.204(3) ?
    O1 C11 . 1.259(6) ?
    O2 C11 . 1.262(6) ?
    O4 C17 . 1.227(6) ?
    N1 C30 . 1.314(6) ?
    N1 C13 . 1.398(7) ?
    N7 C21 . 1.323(6) ?
    N7 C9 . 1.337(6) ?
    O3 C17 . 1.281(6) ?
    N3 C34 . 1.320(6) ?
    N3 C16 . 1.405(6) ?
    N5 C15 . 1.317(6) ?
    N5 C10 . 1.398(6) ?
    C9 C25 . 1.370(7) ?
    C9 C11 . 1.523(7) ?
    C10 C23 . 1.386(7) ?
    C10 C31 . 1.387(7) ?
    C12 C22 . 1.383(7) ?
    C12 C21 . 1.385(7) ?
    C12 H12A . 0.9300 ?
    C13 C26 . 1.390(7) ?
    C13 C19 . 1.397(7) ?
    N4 C34 . 1.342(7) ?
    N4 C28 . 1.397(7) ?
    N4 H4A . 0.8600 ?
    C15 N6 . 1.339(6) ?
    C15 H15A . 0.9300 ?
    C16 C24 . 1.402(7) ?
    C16 C28 . 1.398(7) ?
    C17 C21 . 1.524(7) ?
    N2 C30 . 1.347(7) ?
    N2 C19 . 1.379(7) ?
    N2 H2A . 0.8600 ?
    C19 C39 . 1.384(8) ?
    N6 C23 . 1.375(6) ?
    N6 H6A . 0.8600 ?
    C22 C25 . 1.393(7) ?
    C22 H22A . 0.9300 ?
    C23 C38 . 1.393(7) ?
    C24 C33 . 1.362(8) ?
    C24 H24A . 0.9300 ?
    C25 H25A . 0.9300 ?
    C26 C32 . 1.377(8) ?
    C26 H26A . 0.9300 ?
    C27 C31 . 1.382(7) ?
    C27 C36 . 1.406(8) ?
    C27 H27A . 0.9300 ?
    C28 C37 . 1.387(8) ?
    C29 C39 . 1.377(8) ?
    C29 C32 . 1.395(9) ?
    C29 H29A . 0.9300 ?
    C30 H30A . 0.9300 ?
    C31 H31A . 0.9300 ?
    C32 H32A . 0.9300 ?
    C33 C35 . 1.391(9) ?
    C33 H33A . 0.9300 ?
    C34 H34A . 0.9300 ?
    C35 C37 . 1.364(8) ?
    C35 H35A . 0.9300 ?
    C36 C38 . 1.359(7) ?
    C36 H36A . 0.9300 ?
    C37 H37A . 0.9300 ?
    C38 H38A . 0.9300 ?
    C39 H39A . 0.9300 ?
loop_
    _geom_angle_atom_site_label_1
    _geom_angle_atom_site_label_2
    _geom_angle_atom_site_label_3
    _geom_angle_site_symmetry_1
    _geom_angle_site_symmetry_3
    _geom_angle
    _geom_angle_publ_flag
    N7 Ni1 N5 . . 176.78(18) ?
    N7 Ni1 N1 . . 93.10(17) ?
    N5 Ni1 N1 . . 89.25(17) ?
    N7 Ni1 N3 . . 89.93(16) ?
    N5 Ni1 N3 . . 87.88(17) ?
    N1 Ni1 N3 . . 175.03(18) ?
    N7 Ni1 O3 . . 77.57(16) ?
    N5 Ni1 O3 . . 100.17(16) ?
    N1 Ni1 O3 . . 91.68(15) ?
    N3 Ni1 O3 . . 92.82(16) ?
    N7 Ni1 O1 . . 76.15(16) ?
    N5 Ni1 O1 . . 106.06(16) ?
    N1 Ni1 O1 . . 90.31(15) ?
    N3 Ni1 O1 . . 86.59(16) ?
    O3 Ni1 O1 . . 153.72(14) ?
    C11 O1 Ni1 . . 114.6(3) ?
    C30 N1 C13 . . 104.9(5) ?
    C30 N1 Ni1 . . 124.8(4) ?
    C13 N1 Ni1 . . 130.3(4) ?
    C21 N7 C9 . . 121.9(5) ?
    C21 N7 Ni1 . . 118.1(3) ?
    C9 N7 Ni1 . . 119.9(4) ?
    C17 O3 Ni1 . . 115.4(3) ?
    C34 N3 C16 . . 104.4(5) ?
    C34 N3 Ni1 . . 125.8(4) ?
    C16 N3 Ni1 . . 129.7(4) ?
    C15 N5 C10 . . 105.0(4) ?
    C15 N5 Ni1 . . 125.5(4) ?
    C10 N5 Ni1 . . 129.4(4) ?
    N7 C9 C25 . . 120.2(5) ?
    N7 C9 C11 . . 113.1(5) ?
    C25 C9 C11 . . 126.6(5) ?
    C23 C10 C31 . . 120.5(5) ?
    C23 C10 N5 . . 108.9(5) ?
    C31 C10 N5 . . 130.6(5) ?
    O2 C11 O1 . . 125.9(5) ?
    O2 C11 C9 . . 118.0(5) ?
    O1 C11 C9 . . 116.2(5) ?
    C22 C12 C21 . . 118.8(6) ?
    C22 C12 H12A . . 120.6 ?
    C21 C12 H12A . . 120.6 ?
    C26 C13 C19 . . 119.8(6) ?
    C26 C13 N1 . . 131.2(5) ?
    C19 C13 N1 . . 109.0(5) ?
    C34 N4 C28 . . 107.5(5) ?
    C34 N4 H4A . . 126.3 ?
    C28 N4 H4A . . 126.3 ?
    N5 C15 N6 . . 113.0(5) ?
    N5 C15 H15A . . 123.5 ?
    N6 C15 H15A . . 123.5 ?
    C24 C16 C28 . . 119.6(6) ?
    C24 C16 N3 . . 130.6(5) ?
    C28 C16 N3 . . 109.8(5) ?
    O4 C17 O3 . . 127.1(5) ?
    O4 C17 C21 . . 118.3(5) ?
    O3 C17 C21 . . 114.6(5) ?
    C30 N2 C19 . . 106.9(5) ?
    C30 N2 H2A . . 126.5 ?
    C19 N2 H2A . . 126.5 ?
    N2 C19 C39 . . 131.1(6) ?
    N2 C19 C13 . . 105.7(5) ?
    C39 C19 C13 . . 123.1(6) ?
    C15 N6 C23 . . 107.3(5) ?
    C15 N6 H6A . . 126.3 ?
    C23 N6 H6A . . 126.3 ?
    N7 C21 C12 . . 120.7(5) ?
    N7 C21 C17 . . 114.2(5) ?
    C12 C21 C17 . . 125.1(5) ?
    C12 C22 C25 . . 119.0(6) ?
    C12 C22 H22A . . 120.5 ?
    C25 C22 H22A . . 120.5 ?
    N6 C23 C10 . . 105.9(5) ?
    N6 C23 C38 . . 132.1(6) ?
    C10 C23 C38 . . 122.0(5) ?
    C33 C24 C16 . . 117.0(6) ?
    C33 C24 H24A . . 121.5 ?
    C16 C24 H24A . . 121.5 ?
    C9 C25 C22 . . 119.4(5) ?
    C9 C25 H25A . . 120.3 ?
    C22 C25 H25A . . 120.3 ?
    C32 C26 C13 . . 117.2(6) ?
    C32 C26 H26A . . 121.4 ?
    C13 C26 H26A . . 121.4 ?
    C31 C27 C36 . . 121.2(6) ?
    C31 C27 H27A . . 119.4 ?
    C36 C27 H27A . . 119.4 ?
    C37 C28 C16 . . 123.1(6) ?
    C37 C28 N4 . . 132.2(6) ?
    C16 C28 N4 . . 104.7(5) ?
    C39 C29 C32 . . 121.3(7) ?
    C39 C29 H29A . . 119.4 ?
    C32 C29 H29A . . 119.4 ?
    N1 C30 N2 . . 113.5(5) ?
    N1 C30 H30A . . 123.3 ?
    N2 C30 H30A . . 123.3 ?
    C27 C31 C10 . . 117.5(6) ?
    C27 C31 H31A . . 121.2 ?
    C10 C31 H31A . . 121.2 ?
    C26 C32 C29 . . 122.3(7) ?
    C26 C32 H32A . . 118.9 ?
    C29 C32 H32A . . 118.9 ?
    C24 C33 C35 . . 122.1(6) ?
    C24 C33 H33A . . 118.9 ?
    C35 C33 H33A . . 118.9 ?
    N3 C34 N4 . . 113.6(5) ?
    N3 C34 H34A . . 123.2 ?
    N4 C34 H34A . . 123.2 ?
    C37 C35 C33 . . 122.6(7) ?
    C37 C35 H35A . . 118.7 ?
    C33 C35 H35A . . 118.7 ?
    C38 C36 C27 . . 121.3(6) ?
    C38 C36 H36A . . 119.4 ?
    C27 C36 H36A . . 119.4 ?
    C35 C37 C28 . . 115.5(6) ?
    C35 C37 H37A . . 122.2 ?
    C28 C37 H37A . . 122.2 ?
    C36 C38 C23 . . 117.4(6) ?
    C36 C38 H38A . . 121.3 ?
    C23 C38 H38A . . 121.3 ?
    C29 C39 C19 . . 116.3(6) ?
    C29 C39 H39A . . 121.9 ?
    C19 C39 H39A . . 121.9 ?
loop_
    _geom_hbond_atom_site_label_D
    _geom_hbond_atom_site_label_H
    _geom_hbond_atom_site_label_A
    _geom_hbond_site_symmetry_A
    _geom_hbond_distance_DH
    _geom_hbond_distance_HA
    _geom_hbond_distance_DA
    _geom_hbond_angle_DHA
    N2 H2A O4 2_545 0.86 1.83 2.683(6) 169
    N4 H4A O2 3_666 0.86 2.07 2.775(6) 139
    N6 H6A O2 3_566 0.86 2.00 2.856(6) 177
_iucr_refine_instructions_details
;
TITL 1 in P2(1)/c                     P21/c
CELL  0.71073    9.4546   10.4870   27.5320    90.000    98.940    90.000
ZERR 4           0.0019    0.0020    0.0050     0.000     0.030     0.000
LATT 1
SYMM             - X ,    0.50000 + Y ,    0.50000 - Z
SFAC C  N  H  O  Ni
UNIT 112 28 84 16 4
OMIT  -3.00  50.04
L.S. 5
ACTA
bond $H
FMAP 2
PLAN 20
WGHT  0.034500  1.725600
FVAR  0.254460
Ni1    5   0.098171  0.438655  0.382386 11.000000  0.031070  0.037020 =
           0.029150 -0.001280 -0.002090  0.005720
O1     4   0.189133  0.367380  0.455926 11.000000  0.039240  0.054760 =
           0.034420  0.003570 -0.000460  0.008150
O2     4   0.377967  0.260273  0.495680 11.000000  0.052710  0.068720 =
           0.037050  0.011230 -0.002050  0.012620
O4     4   0.243312  0.448270  0.248240 11.000000  0.069850  0.094360 =
           0.035590  0.017950  0.014220  0.024290
N1     2  -0.014561  0.266351  0.367129 11.000000  0.047790  0.044500 =
           0.034370 -0.000420  0.001630  0.004570
N7     2   0.285790  0.360647  0.372508 11.000000  0.037650  0.033390 =
           0.036570  0.008710 -0.003400  0.002920
O3     4   0.101525  0.472395  0.306076 11.000000  0.037640  0.055230 =
           0.039890  0.004150 -0.000430  0.010780
N3     2   0.204736  0.613945  0.403588 11.000000  0.040510  0.042840 =
           0.044890 -0.004600 -0.004820  0.001880
N5     2  -0.091670  0.527522  0.390396 11.000000  0.037620  0.044100 =
           0.047530 -0.003310 -0.000990  0.006270
C9     1   0.370846  0.306970  0.410400 11.000000  0.031810  0.039270 =
           0.044040 -0.000450  0.002190  0.004090
C10    1  -0.208681  0.558626  0.354729 11.000000  0.038650  0.048280 =
           0.038850  0.000420  0.001700  0.005330
C11    1   0.307985  0.311061  0.457847 11.000000  0.037110  0.044620 =
           0.036930  0.000210 -0.004350 -0.003280
C12    1   0.456080  0.323402  0.320042 11.000000  0.054460  0.062520 =
           0.052910  0.009340  0.021050  0.018730
AFIX 43
H12A   3   0.482796  0.329124  0.289000 11.000000 -1.200000
AFIX 0
C13    1  -0.072016  0.182742  0.398499 11.000000  0.037900  0.041430 =
           0.043080 -0.001920 -0.002280  0.005990
N4     2   0.353353  0.751299  0.447571 11.000000  0.058380  0.049690 =
           0.059780 -0.012510 -0.006670 -0.003920
AFIX 43
H4A    3   0.415966  0.780071  0.471023 11.000000 -1.200000
AFIX 0
C15    1  -0.124436  0.573168  0.431848 11.000000  0.049440  0.060690 =
           0.038680 -0.003520 -0.004440  0.013130
AFIX 43
H15A   3  -0.064232  0.567351  0.461875 11.000000 -1.200000
AFIX 0
C16    1   0.194825  0.732701  0.379548 11.000000  0.040950  0.041330 =
           0.047840  0.000520 -0.001400  0.009790
C17    1   0.215438  0.435524  0.290200 11.000000  0.048940  0.043130 =
           0.038430  0.000100 -0.002920  0.004390
N2     2  -0.125310  0.107564  0.322602 11.000000  0.054190  0.055040 =
           0.056980 -0.017810 -0.002910 -0.005020
AFIX 43
H2A    3  -0.158059  0.062344  0.297283 11.000000 -1.200000
AFIX 0
C19    1  -0.139969  0.082469  0.370886 11.000000  0.046840  0.049410 =
           0.055340 -0.006860 -0.000550  0.005070
N6     2  -0.253318  0.628736  0.426224 11.000000  0.051260  0.062030 =
           0.046700 -0.005470  0.010380  0.019310
AFIX 43
H6A    3  -0.293380  0.662760  0.449047 11.000000 -1.200000
AFIX 0
C21    1   0.324677  0.369081  0.328353 11.000000  0.034290  0.034970 =
           0.035970  0.004430  0.004490  0.005570
C22    1   0.547004  0.269086  0.358701 11.000000  0.050060  0.094390 =
           0.059610  0.014690  0.009580  0.032560
AFIX 43
H22A   3   0.636291  0.238348  0.354165 11.000000 -1.200000
AFIX 0
C23    1  -0.309938  0.621339  0.377095 11.000000  0.042460  0.049340 =
           0.042080  0.005670  0.005480  0.008300
C24    1   0.112843  0.770884  0.335239 11.000000  0.055680  0.047870 =
           0.055360 -0.000550 -0.003070  0.005140
AFIX 43
H24A   3   0.050651  0.714772  0.316457 11.000000 -1.200000
AFIX 0
C25    1   0.502597  0.261139  0.404647 11.000000  0.050230  0.061760 =
           0.046230  0.009330 -0.000730  0.015620
AFIX 43
H25A   3   0.562147  0.224964  0.431128 11.000000 -1.200000
AFIX 0
C26    1  -0.073536  0.187660  0.448882 11.000000  0.055710  0.054320 =
           0.054190 -0.004350  0.006240 -0.006800
AFIX 43
H26A   3  -0.029856  0.254021  0.468022 11.000000 -1.200000
AFIX 0
C27    1  -0.360553  0.578476  0.278217 11.000000  0.051970  0.099300 =
           0.044680  0.000510 -0.002780  0.001580
AFIX 43
H27A   3  -0.379636  0.564529  0.244475 11.000000 -1.200000
AFIX 0
C28    1   0.287029  0.820069  0.406737 11.000000  0.037180  0.045520 =
           0.053800 -0.002210  0.003340  0.004860
C29    1  -0.207765 -0.010985  0.441308 11.000000  0.065750  0.070220 =
           0.097740  0.025280  0.016740 -0.002820
AFIX 43
H29A   3  -0.251534 -0.075682  0.456672 11.000000 -1.200000
AFIX 0
C30    1  -0.049764  0.216608  0.322921 11.000000  0.048030  0.053030 =
           0.042750 -0.003280  0.004760  0.002750
AFIX 43
H30A   3  -0.024853  0.253254  0.294674 11.000000 -1.200000
AFIX 0
C31    1  -0.233161  0.535211  0.304539 11.000000  0.040910  0.076610 =
           0.049580 -0.002820  0.002480  0.006780
AFIX 43
H31A   3  -0.166405  0.492047  0.289184 11.000000 -1.200000
AFIX 0
C32    1  -0.142586  0.089935  0.469343 11.000000  0.065640  0.072500 =
           0.070360  0.009700  0.013300  0.005640
AFIX 43
H32A   3  -0.145749  0.091442  0.502932 11.000000 -1.200000
AFIX 0
C33    1   0.127844  0.893630  0.320731 11.000000  0.069220  0.063590 =
           0.067110  0.009040  0.002120  0.016060
AFIX 43
H33A   3   0.074462  0.921618  0.291436 11.000000 -1.200000
AFIX 0
C34    1   0.301183  0.632204  0.443358 11.000000  0.056460  0.043430 =
           0.054200 -0.004780 -0.003690  0.006060
AFIX 43
H34A   3   0.329999  0.568379  0.466213 11.000000 -1.200000
AFIX 0
C35    1   0.220556  0.978236  0.348417 11.000000  0.080140  0.048770 =
           0.104330  0.011480  0.005950  0.004950
AFIX 43
H35A   3   0.226761  1.061158  0.336960 11.000000 -1.200000
AFIX 0
C36    1  -0.461772  0.643100  0.301426 11.000000  0.039980  0.096930 =
           0.067760  0.021010 -0.000040  0.012490
AFIX 43
H36A   3  -0.546457  0.671288  0.282749 11.000000 -1.200000
AFIX 0
C37    1   0.302958  0.944810  0.391736 11.000000  0.072100  0.047190 =
           0.095920  0.002510  0.004840 -0.003840
AFIX 43
H37A   3   0.365467  1.001752  0.409935 11.000000 -1.200000
AFIX 0
C38    1  -0.438232  0.665213  0.350699 11.000000  0.051220  0.073670 =
           0.054910  0.018190  0.010290  0.018060
AFIX 43
H38A   3  -0.505150  0.707921  0.366129 11.000000 -1.200000
AFIX 0
C39    1  -0.208416 -0.016467  0.391298 11.000000  0.073560  0.046910 =
           0.089780 -0.002090  0.009800 -0.012910
AFIX 43
H39A   3  -0.252350 -0.082877  0.372250 11.000000 -1.200000
AFIX 0
HKLF 4 1  1.0000  0.0000  0.0000  0.0000  1.0000  0.0000  0.0000  0.0000
1.0000
END
;
data_global
_journal_date_recd_electronic     2012-04-20
_journal_date_accepted     2012-05-01
_journal_name_full     'Acta Crystallographica, Section E'
_journal_year     2012
_journal_volume     68
_journal_issue      6
_journal_page_first     m740
_journal_page_last     m740
_journal_paper_category     QM
_journal_paper_doi     10.1107/S1600536812019514
_journal_coeditor_code     LH5462
_publ_contact_author
;
 Li, Yue-Hua'
College of Chemical Engineering
 Hebei United University
 Tangshan 063009
 People's Republic of China
;
_publ_contact_author_email     tsdgying@126.com
_publ_contact_author_fax     '+86 0315-2592170'
_publ_contact_author_phone     '+86 0315-2592169'
_publ_section_title
;\
Tris(1<i>H</i>-benzimidazole-\k<i>N</i>^3^)(pyridine-2,6-dicarboxylato-\
\k^3^<i>O</i>^2^,<i>N</i>,<i>O</i>^6^)nickel(II)
;
loop_
    _publ_author_name
    _publ_author_address
    'Li, Yue-Hua'
;
College of Chemical Engineering
Hebei United University
Tangshan 063009
People's Republic of China
;
    'Li, Feng-Feng'
;
College of Light Industry
Hebei United University
Tangshan 063009
People's Republic of China
;
    'Liu, Xin-Hua'
;
College of Light Industry
Hebei United University
Tangshan 063009
People's Republic of China
;
    'Zhao, Ling-Yan'
;
Qian'an College
Hebei United University
Tangshan 063009
People's Republic of China
;
