# Supplementary material for: Tris(1H-benzimidazole-κN 3)(pyridine-2,6-dicarb­oxy­lato-κ3 O 2,N,O 6)nickel(II)
Source: Acta Crystallogr Sect E Struct Rep Online. 2012 May 5;68(Pt 6):m740. doi: 10.1107/S1600536812019514 (PMC3379081; doi:10.1107/S1600536812019514)
Supplement: Supplementary file 2 [file e-68-0m740-Isup2.hkl]

# 
# h,k,l, Fc-squared, Fo-squared, sigma(Fo-squared) and status flag 
# 
data_I
_shelx_title ' 1 in P2(1)/c' 
_shelx_refln_list_code          4 
_shelx_F_calc_maximum      313.10 
_exptl_crystal_F_000      1192.00 
_reflns_d_resolution_high  0.8404 
 
loop_ 
 _symmetry_equiv_pos_as_xyz 
 'x, y, z' 
 '-x, y+1/2, -z+1/2' 
 '-x, -y, -z' 
 'x, -y-1/2, z-1/2' 
 
_cell_length_a     9.4546 
_cell_length_b    10.4870 
_cell_length_c    27.5320 
_cell_angle_alpha  90.000 
_cell_angle_beta   98.940 
_cell_angle_gamma  90.000 
 
_shelx_F_squared_multiplier     1.000 
 
loop_ 
 _refln_index_h 
 _refln_index_k 
 _refln_index_l 
 _refln_F_squared_calc 
 _refln_F_squared_meas 
 _refln_F_squared_sigma 
 _refln_observed_status 
   2   0   0    16892.80    16332.84    365.02 o 
   3   0   0     6168.93     6135.24    314.61 o 
   4   0   0     3932.56     3782.12    147.93 o 
   5   0   0     9352.25     9620.11    329.73 o 
   6   0   0     2934.08     2966.00    175.75 o 
   7   0   0     1875.93     1882.90    166.23 o 
   8   0   0        3.34       62.81     81.54 o 
   9   0   0     2000.19     1911.96    204.21 o 
  10   0   0     1479.50     1548.47    263.86 o 
  11   0   0      428.83      729.15    349.61 o 
   2   1   0    13156.04    13626.21    188.68 o 
   3   1   0     1279.34     1311.62     44.66 o 
   4   1   0      315.43      368.79     33.89 o 
   5   1   0        0.09      -18.67     22.87 o 
   6   1   0      101.83      138.95     34.56 o 
   7   1   0      498.04      517.59     59.05 o 
   8   1   0      450.52      390.57     63.27 o 
   9   1   0       72.69      255.44     72.93 o 
  10   1   0       28.78      364.65    100.74 o 
  11   1   0       18.86      269.65    150.69 o 
   0   2   0     1509.10     1664.39    107.99 o 
   1   2   0    28133.41    28586.78    387.05 o 
   2   2   0    21368.04    21991.89    293.15 o 
   3   2   0    12283.73    12420.68    221.61 o 
   4   2   0     1592.49     1754.57     65.61 o 
   5   2   0     1777.53     1881.28     81.56 o 
   6   2   0     3725.22     3727.38    141.25 o 
   7   2   0      384.73      417.96     60.72 o 
   8   2   0      287.48      439.83     68.34 o 
   9   2   0     1320.23     1133.53    112.73 o 
  10   2   0      483.18      493.98    133.03 o 
   1   3   0    21677.94    21751.22    363.70 o 
   2   3   0     7449.54     7378.05    122.93 o 
   3   3   0     2697.52     2370.32     71.86 o 
   4   3   0     2842.21     2809.40     93.57 o 
   5   3   0     3719.43     3926.76    147.12 o 
   6   3   0        3.45      -22.22     31.21 o 
   7   3   0      573.81      682.83     66.90 o 
   8   3   0     3188.80     3280.68    187.75 o 
   9   3   0      496.58      416.39    107.25 o 
  10   3   0       11.89      125.76    148.31 o 
   0   4   0      289.25      380.05     33.69 o 
   1   4   0      409.20      367.25     31.20 o 
   2   4   0     4099.98     4540.15    135.86 o 
   3   4   0       83.30       45.80     14.90 o 
   4   4   0       18.55       40.10     22.11 o 
   5   4   0     1041.48      900.52     64.96 o 
   6   4   0      193.31      236.52     46.20 o 
   7   4   0     1127.11     1218.66    126.93 o 
   8   4   0      416.96      471.08     73.04 o 
   9   4   0       32.04       85.04     86.61 o 
  10   4   0        7.30       81.84    119.58 o 
   1   5   0      976.14     1005.65     59.49 o 
   2   5   0    10327.26    11212.37    333.62 o 
   3   5   0     2857.58     2684.51    115.77 o 
   4   5   0     1259.36     1328.58     85.55 o 
   5   5   0        3.35       53.60     38.45 o 
   6   5   0       12.55       31.68     50.35 o 
   7   5   0     4772.79     4870.96    206.16 o 
   8   5   0     1505.24     1757.69    132.70 o 
   9   5   0      394.49      471.61    119.51 o 
  10   5   0        0.04      183.48    126.70 o 
   0   6   0     4945.58     5067.01    192.39 o 
   1   6   0     2479.77     2624.36    113.17 o 
   2   6   0      378.98      318.96     44.89 o 
   3   6   0      263.13      360.44     51.07 o 
   4   6   0     2432.68     2601.08    137.45 o 
   5   6   0      124.61      321.34     74.71 o 
   6   6   0       31.36       94.63    126.88 o 
   7   6   0      186.08      161.98     96.68 o 
   8   6   0      547.23      387.92     98.11 o 
   9   6   0      150.44      -35.12     99.71 o 
   1   7   0     2650.09     2627.52    127.97 o 
   2   7   0     2682.98     2718.85    145.21 o 
   3   7   0     1320.53     1316.07    103.29 o 
   4   7   0      244.23      276.52     57.76 o 
   5   7   0       13.97      -13.16     46.46 o 
   6   7   0      167.66      287.58     81.79 o 
   7   7   0      280.87      288.55     85.94 o 
   8   7   0      464.50      316.76    111.23 o 
   9   7   0        7.27      -72.52     95.01 o 
   0   8   0      355.54      282.41     58.87 o 
   1   8   0     1432.57     1321.81     95.92 o 
   2   8   0      660.64      571.68     79.10 o 
   3   8   0       57.02       68.47     49.37 o 
   4   8   0     1116.94     1072.08    110.91 o 
   5   8   0      991.55     1011.80    110.93 o 
   6   8   0     1420.04     1287.79    131.51 o 
   7   8   0       59.41      158.21     92.75 o 
   8   8   0        0.26      135.36    142.45 o 
   1   9   0      164.82      171.77     92.12 o 
   2   9   0      184.79      230.44     68.16 o 
   3   9   0       39.12      134.53    113.57 o 
   4   9   0        0.35       55.04     68.18 o 
   5   9   0       22.93      105.68     91.85 o 
   6   9   0       84.33       -8.49     74.74 o 
   7   9   0        1.07       99.60     84.90 o 
   0  10   0      919.06      819.67    166.43 o 
   1  10   0       26.24       94.70     86.96 o 
   2  10   0        0.97       76.35     63.74 o 
   3  10   0        5.50       86.02     76.18 o 
   4  10   0        1.50      -41.49     80.46 o 
   5  10   0      208.84      372.11    150.20 o 
   6  10   0       50.57      167.74    123.44 o 
   1  11   0       87.79      165.49     92.59 o 
   2  11   0      603.67      555.26    143.91 o 
   3  11   0      252.54      211.19    198.20 o 
   4  11   0        2.70       89.72     80.01 o 
   5  11   0       74.50      389.66    138.00 o 
   0  12   0       52.48       -4.41    162.20 o 
   1  12   0        8.60      -76.47     93.85 o 
   2  12   0      109.14       43.23    237.99 o 
   3  12   0       27.08      211.73    131.60 o 
 -11   1   1       89.18      302.40    270.62 o 
 -10   1   1      642.67      630.23    101.38 o 
  -9   1   1     1453.53     1397.77    114.01 o 
  -8   1   1      408.93      378.88     72.07 o 
  -7   1   1      116.33      192.03     51.17 o 
  -6   1   1      295.13      264.46     40.82 o 
  -5   1   1     2893.67     2733.73    111.25 o 
  -4   1   1     3293.67     3280.24     93.44 o 
  -3   1   1     1483.29     1491.69     47.20 o 
  -2   1   1    11082.89    11813.59    164.40 o 
   1   1   1     7637.04     8144.37    223.01 o 
   2   1   1    14479.44    14843.88    222.88 o 
   3   1   1     2114.45     2138.88     61.20 o 
   4   1   1        5.59       42.02     18.68 o 
   5   1   1     2952.54     2811.17    100.88 o 
   6   1   1     3015.23     3085.75    127.96 o 
   7   1   1     2134.94     2078.16    112.91 o 
   8   1   1      521.07      521.12     70.63 o 
   9   1   1       21.69      145.31     99.13 o 
  10   1   1      589.81      657.72    108.68 o 
  11   1   1      583.79      607.31    135.59 o 
 -11   2   1      191.69      -32.89     94.99 o 
 -10   2   1      146.17      292.25    109.55 o 
  -9   2   1       11.37        9.52     44.52 o 
  -8   2   1      149.33      255.64     74.67 o 
  -7   2   1      637.22      777.85     70.06 o 
  -6   2   1     3597.54     3710.11    138.09 o 
  -5   2   1     1368.05     1296.78     65.41 o 
  -4   2   1     1919.93     1849.19     66.40 o 
  -3   2   1     7904.81     8161.46    158.83 o 
  -2   2   1     3920.98     3919.38     78.12 o 
  -1   2   1    47756.14    48866.68    593.51 o 
   0   2   1      439.67      461.32     17.15 o 
   1   2   1    29381.44    28146.27    512.72 o 
   2   2   1    10297.65    10477.97    169.70 o 
   3   2   1     3423.84     3552.20    117.76 o 
   4   2   1     2907.60     2989.82     95.11 o 
   5   2   1     1121.36     1132.51     62.48 o 
   6   2   1      495.31      527.82     50.49 o 
   7   2   1      334.68      313.98     52.73 o 
   8   2   1      345.93      480.05     72.21 o 
   9   2   1      381.09      401.28     76.81 o 
  10   2   1      486.14      459.65    108.14 o 
 -10   3   1        5.51      161.26    127.59 o 
  -9   3   1        7.57       11.28     54.43 o 
  -8   3   1      492.24      413.85     66.10 o 
  -7   3   1      124.06      246.23     51.11 o 
  -6   3   1      150.48      185.04     60.99 o 
  -5   3   1     3273.06     3252.60    117.33 o 
  -4   3   1     2367.80     2444.07     83.50 o 
  -3   3   1      963.49      921.05     38.55 o 
  -2   3   1     4709.35     4325.98     78.29 o 
  -1   3   1    15192.01    15838.91    286.52 o 
   0   3   1     5537.69     5767.64    101.08 o 
   1   3   1     8115.38     8732.39    194.74 o 
   2   3   1    12282.31    12283.24    253.43 o 
   3   3   1      148.07      144.74     19.84 o 
   4   3   1     4059.15     3844.35    115.87 o 
   5   3   1     1854.65     1773.21     81.54 o 
   6   3   1     4050.06     4169.07    157.45 o 
   7   3   1      840.54      753.25     70.05 o 
   8   3   1       54.85       66.33     52.85 o 
   9   3   1       29.36      101.40     60.29 o 
  10   3   1       25.97       47.29     76.49 o 
 -10   4   1      464.75      313.47    128.31 o 
  -9   4   1       43.82      153.72     74.54 o 
  -8   4   1     1021.71      927.02     94.08 o 
  -7   4   1     2703.84     2884.35    144.63 o 
  -6   4   1     5129.21     5341.59    200.98 o 
  -5   4   1     2481.09     2382.91     99.73 o 
  -4   4   1        0.30      122.40     40.62 o 
  -3   4   1      872.25      901.82     37.75 o 
  -2   4   1    14067.82    14391.47    324.60 o 
  -1   4   1     8656.60     8820.88    215.59 o 
   0   4   1     2175.94     2206.90     60.04 o 
   1   4   1     1701.42     1547.85     66.12 o 
   2   4   1     7283.47     7527.50    197.79 o 
   3   4   1     4299.04     4115.62    140.12 o 
   4   4   1      465.36      372.67     35.58 o 
   5   4   1      271.24      271.41     39.66 o 
   6   4   1      273.34      270.80     50.92 o 
   7   4   1      121.83      196.33     56.72 o 
   8   4   1      378.80      466.09     74.24 o 
   9   4   1      282.75      217.13     75.15 o 
  10   4   1       11.46      -60.51     88.78 o 
 -10   5   1        7.33       86.71    135.85 o 
  -9   5   1       44.00      201.62    131.72 o 
  -8   5   1      139.79      273.70    103.52 o 
  -7   5   1      141.03      207.09     71.42 o 
  -6   5   1       61.04      249.84    100.71 o 
  -5   5   1       57.85       74.42     51.75 o 
  -4   5   1      805.04      749.85     41.67 o 
  -3   5   1       57.16       59.30     37.66 o 
  -2   5   1     3291.64     3263.15    126.08 o 
  -1   5   1      280.59      208.86     22.78 o 
   0   5   1     1546.30     1460.63     53.88 o 
   1   5   1     2219.72     2100.81     57.66 o 
   2   5   1      103.58      194.35     35.67 o 
   3   5   1       45.33      127.78     47.27 o 
   4   5   1      227.86      224.93     52.44 o 
   5   5   1       64.71      115.29     56.52 o 
   6   5   1      907.74      801.21     96.78 o 
   7   5   1      949.81      870.21     86.51 o 
   8   5   1      409.67      248.15     70.48 o 
   9   5   1       19.27      231.63     99.22 o 
  10   5   1      228.39      618.16    174.18 o 
  -9   6   1       19.27      149.02    197.85 o 
  -8   6   1       37.34      259.19    104.66 o 
  -7   6   1      522.53      462.13     84.69 o 
  -6   6   1      529.17      518.91     79.72 o 
  -5   6   1      434.68      437.53     69.67 o 
  -4   6   1      635.12      672.91     69.31 o 
  -3   6   1      957.70     1035.34     83.31 o 
  -2   6   1      826.18      728.84     62.27 o 
  -1   6   1     1853.38     1528.29     83.02 o 
   0   6   1     3760.43     3705.28    107.97 o 
   1   6   1      268.12      281.39     55.70 o 
   2   6   1      800.20      867.39     68.69 o 
   3   6   1     4318.69     4115.61    176.82 o 
   4   6   1     2262.37     2234.35    128.04 o 
   5   6   1      693.61      656.58     82.32 o 
   6   6   1      147.87      194.28     64.75 o 
   7   6   1      809.19      716.83     98.47 o 
   8   6   1      899.31      632.59    109.18 o 
   9   6   1      787.99      854.42    198.25 o 
  -9   7   1      287.28      488.09    156.75 o 
  -8   7   1      542.16      499.92    129.27 o 
  -7   7   1        8.73       31.81    106.32 o 
  -6   7   1      253.93      322.95     76.99 o 
  -5   7   1      235.07      336.53     66.68 o 
  -4   7   1      811.31      945.90     94.89 o 
  -3   7   1     1566.19     1434.63    101.22 o 
  -2   7   1      103.10       47.32     37.53 o 
  -1   7   1      103.66      172.59     48.65 o 
   0   7   1      244.57      217.24     36.54 o 
   1   7   1     1071.91     1076.12     84.95 o 
   2   7   1     3552.72     3509.43    165.41 o 
   3   7   1      292.06      379.72     66.97 o 
   4   7   1      217.68      203.49     56.39 o 
   5   7   1      147.39      240.06     80.30 o 
   6   7   1      322.33      279.20     71.77 o 
   7   7   1     1163.86     1150.31    141.90 o 
   8   7   1       22.59      276.52     98.83 o 
   9   7   1       75.95       14.61     90.72 o 
  -8   8   1       31.15      107.47    118.87 o 
  -7   8   1        7.46      -75.66     75.18 o 
  -6   8   1        1.21      155.19     75.70 o 
  -5   8   1       97.27      141.55     73.37 o 
  -4   8   1       50.70      134.80     65.80 o 
  -3   8   1      126.61      179.76     62.44 o 
  -2   8   1      275.59      165.86     55.48 o 
  -1   8   1      244.94      272.18     57.15 o 
   0   8   1      298.94      260.85     35.87 o 
   1   8   1        6.24      206.51     57.13 o 
   2   8   1      292.48      314.79     69.27 o 
   3   8   1       26.10       64.77     66.75 o 
   4   8   1        3.56      198.56     66.13 o 
   5   8   1      387.00      354.91     82.14 o 
   6   8   1       30.68      111.18     78.29 o 
   7   8   1       10.11      -63.18     74.85 o 
   8   8   1       21.85       74.12    190.35 o 
  -7   9   1      129.27      179.57    108.14 o 
  -6   9   1       11.42       69.35     77.90 o 
  -5   9   1      389.86      430.82    104.69 o 
  -4   9   1     1253.64     1341.16    157.59 o 
  -3   9   1     1612.10     1527.77    148.56 o 
  -2   9   1       60.15       93.08     78.03 o 
  -1   9   1      268.97      268.70     63.32 o 
   0   9   1      240.43      350.88     84.07 o 
   1   9   1      894.18      936.98    119.73 o 
   2   9   1      923.93      944.07    101.77 o 
   3   9   1       24.13      179.26     81.74 o 
   4   9   1       77.24      190.41     79.52 o 
   5   9   1      131.17      399.76    135.59 o 
   6   9   1      951.67     1192.97    168.68 o 
   7   9   1      416.26      407.34    128.58 o 
  -6  10   1      139.31      188.79     99.37 o 
  -5  10   1       11.14      533.93    186.96 o 
  -4  10   1       19.10      -15.37     61.11 o 
  -3  10   1      131.03      163.67     96.46 o 
  -2  10   1      189.34      289.37     77.81 o 
  -1  10   1      295.08      438.89    103.43 o 
   0  10   1       28.08      125.47     93.23 o 
   1  10   1       91.98       50.58     75.82 o 
   2  10   1      227.18       97.08     75.89 o 
   3  10   1      174.42      226.87     83.06 o 
   4  10   1        3.28       58.05     70.05 o 
   5  10   1       96.10       97.77    108.19 o 
   6  10   1       32.21      206.53    111.30 o 
  -5  11   1        6.14      224.02    112.21 o 
  -4  11   1       28.47       46.14     88.27 o 
  -3  11   1       17.76       50.36    106.71 o 
  -2  11   1       70.35      155.67    152.65 o 
  -1  11   1       67.61      130.10    114.22 o 
   0  11   1      978.19      854.14    170.72 o 
   1  11   1      323.06      400.01    168.40 o 
   2  11   1       20.12       66.43    102.81 o 
   3  11   1       75.55      -20.03     89.71 o 
   4  11   1       53.41       27.33     72.66 o 
   5  11   1       97.51      181.53    108.98 o 
  -3  12   1       16.82      145.84    194.39 o 
  -2  12   1      289.63      350.82    190.50 o 
  -1  12   1      378.90      308.10    181.16 o 
   0  12   1      195.56      208.94    225.44 o 
   1  12   1       34.81      -49.87     99.67 o 
   2  12   1       39.96      -19.70    114.56 o 
 -11   0   2      288.28      254.57    185.90 o 
 -10   0   2      547.50      370.34    130.41 o 
  -9   0   2      237.56      432.68    112.99 o 
  -8   0   2      515.53      491.15    100.45 o 
  -7   0   2     1053.21      961.53    108.18 o 
  -6   0   2     2686.75     2674.25    150.90 o 
  -5   0   2     2403.36     2410.83    124.29 o 
  -4   0   2    11336.88    11496.50    521.96 o 
  -3   0   2     2679.89     2796.74     99.06 o 
  -2   0   2     2134.17     1917.63     73.33 o 
   2   0   2     2975.37     2567.47    163.13 o 
   3   0   2     2022.32     1718.18     73.13 o 
   4   0   2     1001.95      934.74     64.38 o 
   5   0   2     1749.14     1961.51    113.42 o 
   6   0   2      108.03      106.51     66.82 o 
   7   0   2     1562.83     1592.63    136.44 o 
   8   0   2     1750.41     1569.97    153.09 o 
   9   0   2     3192.09     3098.24    264.80 o 
  10   0   2       12.15       36.43    133.81 o 
 -11   1   2      136.82      220.66    179.93 o 
 -10   1   2        5.63      205.23    114.07 o 
  -9   1   2        2.81      150.84     94.08 o 
  -8   1   2      303.02      389.11     60.14 o 
  -7   1   2      456.54      601.45     57.90 o 
  -6   1   2       17.05      107.25     56.91 o 
  -5   1   2     2615.98     2562.12     94.76 o 
  -4   1   2      226.98      263.50     25.04 o 
  -3   1   2      743.29      715.07     30.84 o 
  -2   1   2    26659.66    26960.39    305.04 o 
  -1   1   2     2621.66     2458.15     61.58 o 
   1   1   2     3018.63     2628.20     88.22 o 
   2   1   2     9110.65     9899.91    152.84 o 
   3   1   2       10.40       33.71     13.79 o 
   4   1   2      318.57      307.79     30.23 o 
   5   1   2      150.64      171.64     33.62 o 
   6   1   2      222.62      219.67     40.45 o 
   7   1   2        8.59       16.20     35.44 o 
   8   1   2       34.34       80.40     52.64 o 
   9   1   2       16.25      181.95     78.91 o 
  10   1   2       10.91      269.44     93.06 o 
 -11   2   2        0.69      -29.22     97.86 o 
 -10   2   2        3.25      129.69    101.92 o 
  -9   2   2      159.84      167.40     63.57 o 
  -8   2   2       13.99       29.27     37.45 o 
  -7   2   2     1503.71     1521.98    110.70 o 
  -6   2   2      946.95      929.49     62.34 o 
  -5   2   2     2632.64     2642.48    102.92 o 
  -4   2   2     1651.59     1455.38     57.78 o 
  -3   2   2    16220.05    16635.20    268.06 o 
  -2   2   2      270.45      309.26     21.33 o 
  -1   2   2     6467.39     6149.24    138.22 o 
   0   2   2    10342.07     9963.32    273.94 o 
   1   2   2       18.48       29.36     10.11 o 
   2   2   2     9900.94     9909.79    167.10 o 
   3   2   2     2793.94     2853.87     92.08 o 
   4   2   2     4110.11     4178.44    119.56 o 
   5   2   2     1014.37      924.71     58.92 o 
   6   2   2      315.00      268.09     46.21 o 
   7   2   2       14.33      152.52     51.69 o 
   8   2   2      873.11      984.85     94.47 o 
   9   2   2       58.58      294.47     76.13 o 
  10   2   2        0.24      -24.62     53.63 o 
 -10   3   2      263.81      338.47    122.46 o 
  -9   3   2      116.59      154.89     65.31 o 
  -8   3   2      188.78      277.24     85.94 o 
  -7   3   2       21.95       27.85     51.48 o 
  -6   3   2     2850.20     2919.26    119.67 o 
  -5   3   2     4051.14     3982.30    129.63 o 
  -4   3   2    10103.36    10760.93    234.78 o 
  -3   3   2      709.51      683.36     36.86 o 
  -2   3   2     1913.43     1902.90     61.15 o 
  -1   3   2      998.92      951.15     30.90 o 
   0   3   2      250.19      272.24     27.75 o 
   1   3   2    17427.85    18579.81    355.06 o 
   2   3   2     1996.10     1791.30     52.56 o 
   3   3   2     3022.43     3017.04     86.10 o 
   4   3   2     9620.33     9894.53    231.05 o 
   5   3   2     2678.34     2696.99    121.12 o 
   6   3   2      346.04      370.77     50.18 o 
   7   3   2        7.75      101.77     52.02 o 
   8   3   2       34.72       27.58     53.80 o 
   9   3   2      408.55      433.91     90.14 o 
  10   3   2      335.61      178.19    120.40 o 
 -10   4   2       42.84      -19.80     81.01 o 
  -9   4   2       65.62       91.36    108.07 o 
  -8   4   2       80.26      135.93     59.26 o 
  -7   4   2      151.61       75.87     52.93 o 
  -6   4   2      956.88      947.39     70.66 o 
  -5   4   2      640.04      591.92     57.56 o 
  -4   4   2      826.66      745.04     43.10 o 
  -3   4   2       12.19       11.41     11.81 o 
  -2   4   2     1133.87     1188.18     58.09 o 
  -1   4   2     2562.05     2886.55     88.08 o 
   0   4   2        0.86        9.73     14.06 o 
   1   4   2     4536.50     4822.25    113.79 o 
   2   4   2     1170.38     1055.32     53.78 o 
   3   4   2     1872.93     1791.20     64.76 o 
   4   4   2      788.27      693.29     46.92 o 
   5   4   2      386.42      391.32     47.71 o 
   6   4   2       12.32       11.44     35.75 o 
   7   4   2      794.90      904.53     99.51 o 
   8   4   2       10.87      -45.61     64.75 o 
   9   4   2      134.72      210.52     92.63 o 
  10   4   2        1.08      -42.40    134.54 o 
 -10   5   2       52.29       46.15     90.06 o 
  -9   5   2      191.64      367.56    120.89 o 
  -8   5   2      322.57      439.39     86.57 o 
  -7   5   2      158.73      219.92    103.11 o 
  -6   5   2     1935.68     1999.98    104.26 o 
  -5   5   2     1913.94     1827.51     85.09 o 
  -4   5   2       35.95       53.19     17.81 o 
  -3   5   2      678.90      712.02     59.61 o 
  -2   5   2     3890.93     3978.71    139.14 o 
  -1   5   2       63.63       42.03     17.67 o 
   0   5   2     1517.64     1455.23     71.72 o 
   1   5   2     3658.68     3711.58     91.75 o 
   2   5   2     6572.14     6548.78    201.59 o 
   3   5   2     2979.51     2690.90     78.48 o 
   4   5   2      932.55      857.98     50.67 o 
   5   5   2     2120.33     1982.46     94.42 o 
   6   5   2      181.51       94.31     48.67 o 
   7   5   2        4.47       84.66     50.49 o 
   8   5   2      131.45      182.11     71.61 o 
   9   5   2      282.60      168.67     86.26 o 
  10   5   2      175.04      250.58    173.29 o 
  -9   6   2      525.92      777.71    178.56 o 
  -8   6   2     1419.53     1566.51    174.68 o 
  -7   6   2      660.96      698.72     95.06 o 
  -6   6   2       37.05       75.91     58.11 o 
  -5   6   2      285.14      306.54     60.40 o 
  -4   6   2      667.30      615.62     66.70 o 
  -3   6   2     1397.90     1339.65     89.65 o 
  -2   6   2      567.26      556.90     58.21 o 
  -1   6   2     1447.71     1352.87     73.44 o 
   0   6   2        4.63       10.31     21.24 o 
   1   6   2       27.55       61.26     39.86 o 
   2   6   2     3986.79     3835.36    159.52 o 
   3   6   2     1036.49     1062.09     94.99 o 
   4   6   2        4.98      109.23     45.91 o 
   5   6   2       32.19      164.85     66.16 o 
   6   6   2       77.41       64.25     51.89 o 
   7   6   2      293.70      349.35    131.44 o 
   8   6   2      534.81      400.27     97.19 o 
   9   6   2      374.63      390.14    134.81 o 
  -9   7   2        4.30       90.09    123.17 o 
  -8   7   2        8.70       47.85    103.91 o 
  -7   7   2        0.06       79.52     81.99 o 
  -6   7   2      135.04      187.86     87.83 o 
  -5   7   2     1172.51     1108.70    100.20 o 
  -4   7   2      882.94      725.94     81.21 o 
  -3   7   2       72.12      147.45     61.07 o 
  -2   7   2      172.82      248.79     48.99 o 
  -1   7   2       20.94       89.91     53.18 o 
   0   7   2      239.07      243.28     35.09 o 
   1   7   2      874.78     1002.93     79.09 o 
   2   7   2      305.60      297.66     57.46 o 
   3   7   2      125.93      113.81     72.20 o 
   4   7   2     1160.18     1301.88    109.55 o 
   5   7   2       13.88      128.70     71.33 o 
   6   7   2      299.99      237.78     76.12 o 
   7   7   2      483.30      427.08    113.27 o 
   8   7   2        1.24       77.15     96.00 o 
   9   7   2       53.67      283.75    174.25 o 
  -8   8   2      161.75      223.14    201.29 o 
  -7   8   2      951.69      973.76    161.33 o 
  -6   8   2      432.52      508.45     92.83 o 
  -5   8   2     1134.17     1240.44    129.77 o 
  -4   8   2     1444.24     1554.62    127.07 o 
  -3   8   2      558.12      445.60     75.82 o 
  -2   8   2       10.33       88.43     70.25 o 
  -1   8   2        6.80       92.49     53.20 o 
   0   8   2      120.15       98.29     36.58 o 
   1   8   2      750.53      882.99    119.69 o 
   2   8   2     1219.93     1305.60    108.04 o 
   3   8   2     1238.44     1222.10    109.06 o 
   4   8   2      135.42      147.92     68.48 o 
   5   8   2      298.56      383.68     86.25 o 
   6   8   2      543.02      752.94    115.19 o 
   7   8   2      105.02       45.62     81.74 o 
   8   8   2      190.89      211.82    167.15 o 
  -7   9   2      258.32      291.30    138.04 o 
  -6   9   2      726.24      693.31    112.47 o 
  -5   9   2       25.85      229.01     90.32 o 
  -4   9   2        1.54       68.05     70.51 o 
  -3   9   2       23.08        8.71     64.46 o 
  -2   9   2      126.33      290.52     70.37 o 
  -1   9   2      237.76      286.16     67.32 o 
   0   9   2      942.47     1051.36    117.42 o 
   1   9   2      229.23      351.52     64.56 o 
   2   9   2       29.47       77.50     59.95 o 
   3   9   2       58.44      218.68     78.52 o 
   4   9   2      663.10      660.79    110.03 o 
   5   9   2        1.34       51.64     65.83 o 
   6   9   2       28.84       64.20     79.95 o 
   7   9   2      276.63      339.73    124.17 o 
  -6  10   2      286.09      207.84    112.40 o 
  -5  10   2        2.37      118.72    107.19 o 
  -4  10   2      851.39      801.38    120.70 o 
  -3  10   2      211.76      338.38     95.85 o 
  -2  10   2      291.37      366.90    104.33 o 
  -1  10   2      438.00      407.07    105.94 o 
   0  10   2        8.95       50.93     67.11 o 
   1  10   2      378.24      486.20    108.33 o 
   2  10   2      674.01      892.98    143.63 o 
   3  10   2      336.27      461.67    101.17 o 
   4  10   2      120.55      179.70     92.79 o 
   5  10   2       12.03       69.47     86.71 o 
   6  10   2       96.88       52.00    115.68 o 
  -5  11   2      172.54       52.49     95.63 o 
  -4  11   2        4.83       32.42     85.46 o 
  -3  11   2       48.86      -51.95     95.99 o 
  -2  11   2       21.03      160.03    144.76 o 
  -1  11   2      188.44      358.32    106.28 o 
   0  11   2      545.21      524.25    126.48 o 
   1  11   2      584.88      587.14    129.91 o 
   2  11   2        3.76      271.22    126.80 o 
   3  11   2      264.42      408.65    125.00 o 
   4  11   2       24.62      -42.24     86.57 o 
   5  11   2      162.91       50.53     98.18 o 
  -3  12   2       11.53       75.98    106.81 o 
  -2  12   2       20.20      185.58    149.82 o 
  -1  12   2       71.87      138.55    137.96 o 
   0  12   2       10.19      359.41    179.23 o 
   1  12   2       24.84      294.96    362.91 o 
   2  12   2        4.27       99.23    155.70 o 
 -11   1   3      462.89      876.30    199.08 o 
 -10   1   3       62.14      104.71    102.09 o 
  -9   1   3       78.17       94.70     65.81 o 
  -8   1   3      730.94      669.23     86.80 o 
  -7   1   3     1038.19     1120.66     79.47 o 
  -6   1   3      879.25      822.20     56.24 o 
  -5   1   3     3821.92     3880.64    118.56 o 
  -4   1   3      468.32      428.50     29.21 o 
  -3   1   3     2156.43     2008.39    103.32 o 
  -2   1   3     8842.10     8447.08    202.72 o 
  -1   1   3     3426.95     3305.88    105.98 o 
   1   1   3     2143.36     1873.86     61.48 o 
   2   1   3      961.66      988.20     34.14 o 
   3   1   3     4326.06     4664.54    106.31 o 
   4   1   3      246.64      190.18     26.97 o 
   5   1   3      347.44      336.65     40.43 o 
   6   1   3     1804.59     1889.65     96.07 o 
   7   1   3      232.88      209.83     48.90 o 
   8   1   3      424.44      377.00     65.18 o 
   9   1   3     1531.85     1494.67    130.51 o 
  10   1   3      556.35      451.71    110.39 o 
 -11   2   3      104.41       94.75    143.86 o 
 -10   2   3       68.72      186.25     87.69 o 
  -9   2   3       38.15       89.81     69.58 o 
  -8   2   3      831.77      787.33     80.18 o 
  -7   2   3      119.32      171.54     44.82 o 
  -6   2   3     2070.10     2068.30     92.19 o 
  -5   2   3     1018.39     1012.18     52.97 o 
  -4   2   3     5784.86     6122.29    146.26 o 
  -3   2   3     1193.18     1034.44     37.81 o 
  -2   2   3      169.86      152.63     11.08 o 
  -1   2   3    23148.33    21947.93    351.77 o 
   0   2   3       89.16       96.86      9.99 o 
   1   2   3     7884.79     8133.09    131.62 o 
   2   2   3     2839.01     2776.85     69.03 o 
   3   2   3     6927.68     7306.64    158.88 o 
   4   2   3       77.14       75.77     28.08 o 
   5   2   3      236.35      215.27     36.55 o 
   6   2   3     2205.84     2344.05    112.65 o 
   7   2   3      262.36      449.33     58.73 o 
   8   2   3      451.47      380.90     69.30 o 
   9   2   3       15.47       81.16     66.14 o 
  10   2   3      348.61      330.52    102.64 o 
 -10   3   3      568.33      447.74    102.89 o 
  -9   3   3       73.16       88.76     62.84 o 
  -8   3   3      168.48      177.08     53.29 o 
  -7   3   3      652.24      607.05     62.94 o 
  -6   3   3     1047.78     1094.24     79.37 o 
  -5   3   3      191.06      163.28     27.32 o 
  -4   3   3     3751.87     3891.19    110.64 o 
  -3   3   3      727.66      825.01     37.21 o 
  -2   3   3      811.11      866.35     31.22 o 
  -1   3   3     5156.29     4939.56    132.33 o 
   0   3   3      267.39      335.38     20.74 o 
   1   3   3    17276.97    18127.74    270.94 o 
   2   3   3      247.96      201.82     23.15 o 
   3   3   3       38.87       33.99     18.55 o 
   4   3   3      875.17      879.50     53.03 o 
   5   3   3      699.36      659.42     51.93 o 
   6   3   3       59.24      123.79     40.78 o 
   7   3   3       20.07      257.80     71.90 o 
   8   3   3      229.05      240.81     92.96 o 
   9   3   3       12.59      190.33    100.55 o 
  10   3   3       15.98      -50.42    126.22 o 
 -10   4   3       70.58        6.73     74.72 o 
  -9   4   3      851.37     1012.19    126.87 o 
  -8   4   3      431.46      391.89     65.17 o 
  -7   4   3       37.67      150.65    139.08 o 
  -6   4   3     1002.42      925.72     68.94 o 
  -5   4   3      691.93      676.33     52.33 o 
  -4   4   3     3631.28     3305.77    101.02 o 
  -3   4   3      686.12      695.69     51.75 o 
  -2   4   3      515.40      429.51     39.99 o 
  -1   4   3     1511.15     1434.72     45.59 o 
   0   4   3       59.45       54.85     16.78 o 
   1   4   3    13619.21    14012.32    243.90 o 
   2   4   3    12231.49    12572.17    301.80 o 
   3   4   3      421.09      340.28     29.95 o 
   4   4   3      149.90      159.05     26.41 o 
   5   4   3     2016.24     2024.73     94.54 o 
   6   4   3     1089.20     1093.29     77.42 o 
   7   4   3     2459.71     2568.07    149.81 o 
   8   4   3     1092.86     1092.84    105.12 o 
   9   4   3       12.28       82.99     62.91 o 
  10   4   3      201.28      341.12    241.60 o 
 -10   5   3       11.42      104.49    103.65 o 
  -9   5   3       63.89      172.69     99.53 o 
  -8   5   3      113.12      208.46    136.93 o 
  -7   5   3      429.72      331.13     79.12 o 
  -6   5   3      337.38      487.80     57.97 o 
  -5   5   3       32.30       72.77     37.29 o 
  -4   5   3       60.68       82.35     31.58 o 
  -3   5   3     3018.46     2999.63    121.30 o 
  -2   5   3       15.59       65.94     34.52 o 
  -1   5   3        1.42       11.12     25.48 o 
   0   5   3       25.14       98.54     24.82 o 
   1   5   3      142.05      162.34     40.38 o 
   2   5   3     1521.99     1483.31     94.77 o 
   3   5   3       64.00       93.48     34.55 o 
   4   5   3        7.02       -5.07     21.27 o 
   5   5   3       66.00      107.66     36.80 o 
   6   5   3      359.97      404.37     77.23 o 
   7   5   3       95.65      208.21    103.56 o 
   8   5   3       25.93      319.55    138.75 o 
   9   5   3        1.31      178.58     83.80 o 
  -9   6   3      297.42      602.77    226.01 o 
  -8   6   3      751.48      623.03    125.22 o 
  -7   6   3      670.38      805.42     93.29 o 
  -6   6   3      301.61      396.15     68.15 o 
  -5   6   3     1171.32     1272.56     97.81 o 
  -4   6   3       42.52       19.42     60.46 o 
  -3   6   3        3.69       38.38     52.26 o 
  -2   6   3     5267.81     5321.94    190.45 o 
  -1   6   3      468.94      429.75     31.71 o 
   0   6   3     2249.18     2182.81     79.86 o 
   1   6   3      386.99      310.68     33.88 o 
   2   6   3     2313.40     2380.57    115.30 o 
   3   6   3     1217.68     1311.14     93.36 o 
   4   6   3      168.62      297.60     56.25 o 
   5   6   3       87.17      144.09     53.37 o 
   6   6   3      119.57      280.67     93.17 o 
   7   6   3      536.87      729.57    101.25 o 
   8   6   3      163.97       32.43     67.33 o 
   9   6   3       11.48       46.51    200.06 o 
  -9   7   3       22.90      247.34    145.14 o 
  -8   7   3      172.78      220.22    137.43 o 
  -7   7   3     1646.16     1549.88    142.86 o 
  -6   7   3      602.76      747.26     95.36 o 
  -5   7   3        1.47      132.73     75.93 o 
  -4   7   3      638.38      597.60     76.04 o 
  -3   7   3      879.13      945.86     89.50 o 
  -2   7   3      656.49      572.90     68.59 o 
  -1   7   3      972.52      989.55     74.22 o 
   0   7   3      196.85      158.06     31.61 o 
   1   7   3      563.65      427.10     54.25 o 
   2   7   3      593.38      569.03     73.43 o 
   3   7   3     4674.52     5112.38    222.63 o 
   4   7   3     1138.96     1212.11    106.87 o 
   5   7   3      325.01      377.23     74.00 o 
   6   7   3        4.55      139.62     70.68 o 
   7   7   3       72.79       41.33     70.91 o 
   8   7   3      228.46      331.26    155.30 o 
  -8   8   3       17.04      234.86    171.41 o 
  -7   8   3       41.17      -34.76    151.92 o 
  -6   8   3      156.98      149.10     69.19 o 
  -5   8   3       22.40      175.94     66.01 o 
  -4   8   3       38.16      210.47     80.84 o 
  -3   8   3      206.22      153.98     67.99 o 
  -2   8   3      173.95      253.04     56.54 o 
  -1   8   3      165.68      191.94     54.00 o 
   0   8   3       28.77       19.53     32.14 o 
   1   8   3      353.22      318.76     65.80 o 
   2   8   3     1016.09      875.46     85.97 o 
   3   8   3      304.10      340.95     68.99 o 
   4   8   3       23.34      159.06     89.12 o 
   5   8   3      413.14      499.49     90.04 o 
   6   8   3        4.23      121.04     78.35 o 
   7   8   3       34.43       95.61    114.18 o 
   8   8   3       96.14      164.33    114.68 o 
  -7   9   3      520.37      379.82    145.76 o 
  -6   9   3     1260.14     1260.66    163.60 o 
  -5   9   3      148.91      151.65     94.87 o 
  -4   9   3       97.72      136.12     75.66 o 
  -3   9   3      412.77      604.16    103.89 o 
  -2   9   3      615.03      610.25     81.68 o 
  -1   9   3      248.38      308.16     65.58 o 
   0   9   3     1095.16      906.45    111.63 o 
   1   9   3      515.73      592.29     92.56 o 
   2   9   3       69.14      -11.13     70.57 o 
   3   9   3     3016.43     3129.88    198.08 o 
   4   9   3     1746.19     1718.17    174.90 o 
   5   9   3      136.33      153.19     79.34 o 
   6   9   3       39.22      203.63    145.42 o 
   7   9   3       49.89      119.91    114.26 o 
  -6  10   3      308.17      189.55    138.15 o 
  -5  10   3      547.73      566.97    115.29 o 
  -4  10   3       26.86      118.34     91.98 o 
  -3  10   3       11.97      182.25     89.10 o 
  -2  10   3       83.58       74.32     64.06 o 
  -1  10   3       22.19       45.03     66.77 o 
   0  10   3      141.29      112.85     74.17 o 
   1  10   3       10.43      171.81    158.42 o 
   2  10   3        2.83      110.97    100.24 o 
   3  10   3      331.16      398.61    104.90 o 
   4  10   3      667.56      391.57    152.85 o 
   5  10   3      203.44      139.70    106.83 o 
   6  10   3        6.87      320.99    179.26 o 
  -5  11   3      151.54      312.49    124.21 o 
  -4  11   3        1.44       92.45    125.21 o 
  -3  11   3        0.26      116.47     92.16 o 
  -2  11   3        1.17       92.60    160.44 o 
  -1  11   3       37.32       90.28     85.16 o 
   0  11   3      188.73       17.62    108.11 o 
   1  11   3       32.03      -27.98     79.29 o 
   2  11   3       82.25      223.26    418.31 o 
   3  11   3        4.32       69.43     89.50 o 
   4  11   3       16.92        8.09     74.29 o 
  -3  12   3       15.11     -167.05    131.27 o 
  -2  12   3      105.89       47.29    131.05 o 
  -1  12   3       68.05      -71.90    135.14 o 
   0  12   3      209.13      280.64    141.22 o 
   1  12   3      539.22      286.04    266.63 o 
   2  12   3      434.52       76.25    140.89 o 
 -11   0   4      660.26      684.94    217.27 o 
 -10   0   4      865.73     1097.29    225.97 o 
  -9   0   4      849.50      878.85    135.01 o 
  -8   0   4       18.06       86.87    156.98 o 
  -7   0   4      470.45      396.67     77.58 o 
  -6   0   4      489.43      315.54     59.51 o 
  -5   0   4    13434.13    14286.38    755.12 o 
  -4   0   4      506.09      557.79     61.40 o 
  -3   0   4     5426.08     5616.57    151.58 o 
  -2   0   4    11375.43    11420.82    206.11 o 
  -1   0   4    22815.78    23238.98    433.59 o 
   0   0   4    98034.42    92725.46   1308.16 o 
   1   0   4     9299.53     9126.81    227.58 o 
   2   0   4    21363.80    23148.32    413.25 o 
   3   0   4      667.16      561.51     44.08 o 
   4   0   4      156.79      132.08     48.29 o 
   5   0   4     5505.51     5705.44    237.05 o 
   6   0   4     3559.56     3546.24    224.40 o 
   7   0   4     1032.76      951.53    146.84 o 
   8   0   4      277.49      373.06     94.81 o 
   9   0   4      809.55     1134.78    166.42 o 
  10   0   4     1908.52     1602.70    256.24 o 
 -11   1   4       69.64      727.69    434.94 o 
 -10   1   4       21.41      196.54    121.67 o 
  -9   1   4       28.14      112.40     57.72 o 
  -8   1   4      100.11      208.81     76.78 o 
  -7   1   4       59.11       52.48     44.48 o 
  -6   1   4      766.43      804.09     63.80 o 
  -5   1   4        8.25       -5.00     17.46 o 
  -4   1   4     4204.58     4416.44    107.31 o 
  -3   1   4     3467.34     3204.07     70.34 o 
  -2   1   4     2823.77     2818.87     71.28 o 
  -1   1   4     2273.76     2122.20     70.45 o 
   0   1   4      226.18      165.06     12.53 o 
   1   1   4      583.68      564.03     21.37 o 
   2   1   4     2219.70     2318.72     52.56 o 
   3   1   4     1050.54     1118.56     66.57 o 
   4   1   4      194.23      210.10     26.98 o 
   5   1   4        0.53      103.70     40.05 o 
   6   1   4     1217.85     1164.27     74.12 o 
   7   1   4      944.49     1003.98    120.49 o 
   8   1   4       68.26      210.17     85.49 o 
   9   1   4      162.02      244.72     73.26 o 
  10   1   4       36.96      176.46     86.55 o 
 -11   2   4        4.65       37.55    132.99 o 
 -10   2   4      403.93      613.03    123.23 o 
  -9   2   4      222.50      339.43     91.89 o 
  -8   2   4        2.50      103.32     45.35 o 
  -7   2   4      711.69      626.91     58.99 o 
  -6   2   4     1987.54     2182.47     94.46 o 
  -5   2   4     1004.64      793.02     46.99 o 
  -4   2   4     6827.46     7470.06    171.37 o 
  -3   2   4       82.10       95.27     16.35 o 
  -2   2   4      254.62      253.44     16.86 o 
  -1   2   4       39.13       71.47     22.12 o 
   0   2   4      751.45      645.73     33.22 o 
   1   2   4    14070.41    14540.90    283.78 o 
   2   2   4      838.70      827.89     39.41 o 
   3   2   4       17.86       42.25     23.07 o 
   4   2   4     5984.72     6105.70    161.17 o 
   5   2   4     2785.15     2920.58    117.58 o 
   6   2   4      548.75      517.87     57.08 o 
   7   2   4       96.46       99.81     47.22 o 
   8   2   4       21.60       47.04     51.44 o 
   9   2   4      293.79      177.57    100.75 o 
  10   2   4      404.97      433.94    111.06 o 
 -10   3   4        8.29       88.96     98.08 o 
  -9   3   4      518.80      548.90     95.98 o 
  -8   3   4      468.50      534.72     67.75 o 
  -7   3   4      284.83      304.94     49.65 o 
  -6   3   4     1147.84     1019.74     65.49 o 
  -5   3   4      398.71      396.65     42.09 o 
  -4   3   4     2974.00     2846.19     87.56 o 
  -3   3   4     7233.65     7207.79    150.51 o 
  -2   3   4     1400.14     1313.73     43.32 o 
  -1   3   4     5343.31     5139.70    105.02 o 
   0   3   4      979.51     1028.07     36.39 o 
   1   3   4     2218.45     2151.10     59.58 o 
   2   3   4     7159.11     7347.21    236.46 o 
   3   3   4     8969.83     9169.21    200.80 o 
   4   3   4     2810.94     2693.37     96.93 o 
   5   3   4     1421.01     1558.24     81.88 o 
   6   3   4      544.96      532.66     57.90 o 
   7   3   4      844.62      866.74     81.22 o 
   8   3   4      808.73      797.55     92.54 o 
   9   3   4      581.97      455.85     88.50 o 
  10   3   4      214.32      236.88    119.18 o 
 -10   4   4       41.59       32.00     95.44 o 
  -9   4   4      529.51      338.96    101.61 o 
  -8   4   4       91.51      140.37     84.73 o 
  -7   4   4      140.47      131.26     63.70 o 
  -6   4   4      148.80      196.18     48.84 o 
  -5   4   4      168.28      177.21     59.37 o 
  -4   4   4     2041.95     2021.48     74.80 o 
  -3   4   4     2213.68     2235.16     89.38 o 
  -2   4   4      129.62      174.55     32.57 o 
  -1   4   4      262.92      258.96     29.82 o 
   0   4   4      120.93      116.23     19.31 o 
   1   4   4     2694.12     2917.42     81.22 o 
   2   4   4     7843.02     8623.23    198.74 o 
   3   4   4     1585.87     1619.32     64.92 o 
   4   4   4      215.34      274.81     36.17 o 
   5   4   4      230.29      317.76     55.87 o 
   6   4   4        2.81       51.76     63.00 o 
   7   4   4       84.88      146.26     61.05 o 
   8   4   4       36.63      150.06     74.46 o 
   9   4   4       54.60      101.74     68.09 o 
  10   4   4        1.63       24.44     93.80 o 
 -10   5   4       46.17      219.18    131.80 o 
  -9   5   4      585.31      860.03    183.33 o 
  -8   5   4     1651.13     1487.82    133.44 o 
  -7   5   4     1064.22     1063.73     80.24 o 
  -6   5   4       90.87      184.16     38.46 o 
  -5   5   4       61.91       68.56     29.87 o 
  -4   5   4       44.52        0.83     15.99 o 
  -3   5   4     3005.78     2869.45    137.26 o 
  -2   5   4    13815.38    13829.75    352.38 o 
  -1   5   4        9.85       32.85     17.97 o 
   0   5   4       96.49       87.82     38.71 o 
   1   5   4      713.96      731.54     60.33 o 
   2   5   4     4987.88     5060.82    131.43 o 
   3   5   4     4054.86     3984.89    131.08 o 
   4   5   4     1478.15     1588.12     96.55 o 
   5   5   4      404.87      485.13     70.88 o 
   6   5   4      311.09      355.47     67.46 o 
   7   5   4      657.38      617.95     77.01 o 
   8   5   4      447.49      440.61    123.45 o 
   9   5   4      404.07      378.29    123.57 o 
  -9   6   4       94.63      118.21    199.40 o 
  -8   6   4      280.44      382.64    184.98 o 
  -7   6   4       13.72      293.97     94.47 o 
  -6   6   4      144.87      204.23     58.91 o 
  -5   6   4      531.30      715.76     91.84 o 
  -4   6   4       12.88      135.59     71.62 o 
  -3   6   4      187.04      244.99     49.56 o 
  -2   6   4     1134.94     1222.38     80.71 o 
  -1   6   4     3934.49     3877.07    129.84 o 
   0   6   4      721.57      589.01     48.53 o 
   1   6   4     1302.85     1138.59     97.52 o 
   2   6   4      462.74      512.07     64.78 o 
   3   6   4     1662.68     1818.50    108.87 o 
   4   6   4      393.33      372.21     64.31 o 
   5   6   4     1330.05     1463.52    115.16 o 
   6   6   4      285.45      399.33     81.27 o 
   7   6   4        0.23       60.63     75.99 o 
   8   6   4      215.36       56.92     68.47 o 
   9   6   4      192.15       42.91    130.44 o 
  -9   7   4        7.92       97.35    120.73 o 
  -8   7   4      206.91      669.40    237.99 o 
  -7   7   4       31.52      -52.17     66.93 o 
  -6   7   4       85.74       79.77     99.92 o 
  -5   7   4      135.47       73.91     52.82 o 
  -4   7   4      321.21      322.76     64.99 o 
  -3   7   4      380.86      420.73     63.33 o 
  -2   7   4     1999.17     2052.09    118.20 o 
  -1   7   4      286.93      285.60     36.65 o 
   0   7   4      326.07      398.73     40.42 o 
   1   7   4      181.46      172.81     35.51 o 
   2   7   4      335.27      405.78     75.39 o 
   3   7   4     3655.95     3752.38    184.86 o 
   4   7   4      288.59      325.88     78.11 o 
   5   7   4        0.26       51.90     60.17 o 
   6   7   4       30.07      134.47    100.98 o 
   7   7   4      336.10      344.97    149.35 o 
   8   7   4      342.11      222.27    120.54 o 
  -8   8   4       16.97      194.24    161.78 o 
  -7   8   4      337.59      358.64    207.27 o 
  -6   8   4      940.71      909.10    130.76 o 
  -5   8   4      781.04      964.71    110.63 o 
  -4   8   4      913.66      921.76    112.67 o 
  -3   8   4      211.87      221.63     60.17 o 
  -2   8   4      250.69      313.14     54.36 o 
  -1   8   4     1163.47     1061.43     88.78 o 
   0   8   4      668.72      683.85     55.28 o 
   1   8   4      487.75      571.90     75.28 o 
   2   8   4      898.11      969.77     93.80 o 
   3   8   4        1.54       53.63     53.80 o 
   4   8   4     3361.24     3566.47    235.34 o 
   5   8   4      480.92      636.48    127.65 o 
   6   8   4      328.39      374.06     99.03 o 
   7   8   4        3.75       50.94     75.41 o 
   8   8   4       13.47      167.32    295.76 o 
  -7   9   4        0.66      -31.83     84.10 o 
  -6   9   4      125.52      169.27    112.70 o 
  -5   9   4      158.79      175.75     87.21 o 
  -4   9   4       18.43       31.99     61.18 o 
  -3   9   4       53.13       75.44     66.28 o 
  -2   9   4      158.85      361.80     83.19 o 
  -1   9   4       47.08      158.84     86.61 o 
   0   9   4      410.41      321.63     80.13 o 
   1   9   4        0.79       31.56     51.13 o 
   2   9   4       11.53       95.48    103.18 o 
   3   9   4     1080.55      987.84    120.68 o 
   4   9   4      440.70      299.61     82.33 o 
   5   9   4      102.17      162.77    135.97 o 
   6   9   4      125.95       55.26    111.86 o 
   7   9   4      114.71      109.21    154.75 o 
  -6  10   4       78.78       50.77     96.33 o 
  -5  10   4      418.51      365.80    103.78 o 
  -4  10   4       69.11       10.58     59.15 o 
  -3  10   4        0.46      117.72    101.84 o 
  -2  10   4      123.19      203.80     78.19 o 
  -1  10   4      396.34      465.32    101.72 o 
   0  10   4      410.83      582.76    142.43 o 
   1  10   4      119.79      120.82     90.40 o 
   2  10   4       12.07       35.13     74.87 o 
   3  10   4      100.20      159.48     83.80 o 
   4  10   4        8.93       96.08     82.89 o 
   5  10   4      531.50      349.50    169.84 o 
   6  10   4       27.51      -21.85    178.11 o 
  -5  11   4      114.23      351.44    133.01 o 
  -4  11   4       37.13      157.87    130.32 o 
  -3  11   4      339.64      278.11    145.41 o 
  -2  11   4      230.94      243.59    106.62 o 
  -1  11   4        1.48        7.31     80.09 o 
   0  11   4       22.05       17.67    116.88 o 
   1  11   4      148.96      621.56    277.57 o 
   2  11   4      521.23      396.27    141.71 o 
   3  11   4       75.66      -41.47    106.48 o 
   4  11   4        8.32       33.56     98.59 o 
  -2  12   4        1.47      150.61    126.20 o 
  -1  12   4        3.02      265.26    287.11 o 
   0  12   4       19.96       20.24     98.04 o 
   1  12   4       15.65      287.53    280.99 o 
   2  12   4      122.66      238.08    242.16 o 
 -11   1   5      139.61      214.05    124.21 o 
 -10   1   5      556.39      498.81    202.53 o 
  -9   1   5       33.91       95.44     80.30 o 
  -8   1   5      351.07      379.67     61.65 o 
  -7   1   5      897.06      857.29     63.60 o 
  -6   1   5       10.08       51.55     25.48 o 
  -5   1   5     1286.88     1281.24     55.99 o 
  -4   1   5    16578.50    16319.14    313.50 o 
  -3   1   5    14722.95    15018.98    286.15 o 
  -2   1   5      379.23      374.84     24.17 o 
  -1   1   5    26626.14    26949.99    336.04 o 
   0   1   5     1479.19     1671.40     39.48 o 
   1   1   5     2869.01     2648.88     60.41 o 
   2   1   5     3399.18     3497.72     87.47 o 
   3   1   5     4332.24     4774.51    107.66 o 
   4   1   5       55.70       28.58     27.56 o 
   5   1   5     6148.51     6256.44    177.55 o 
   6   1   5     4811.70     5069.30    174.79 o 
   7   1   5      809.35      928.30     80.20 o 
   8   1   5       24.84      240.94     74.17 o 
   9   1   5      234.18      360.41     78.89 o 
  10   1   5      253.88      151.05    102.68 o 
 -11   2   5       46.99      196.10    140.99 o 
 -10   2   5       65.80      252.32     93.46 o 
  -9   2   5      119.04      147.86     63.62 o 
  -8   2   5      149.87      151.62     50.20 o 
  -7   2   5     1028.91      866.89     67.34 o 
  -6   2   5     2313.77     2342.86     95.38 o 
  -5   2   5     2394.38     2665.46     90.34 o 
  -4   2   5     3453.35     3849.43     97.63 o 
  -3   2   5     2908.37     2980.03     93.46 o 
  -2   2   5      812.73      775.48     27.56 o 
  -1   2   5      813.23      726.43     31.99 o 
   0   2   5     2277.64     2105.26     52.81 o 
   1   2   5      346.38      297.75     21.20 o 
   2   2   5      128.78      135.05     15.92 o 
   3   2   5      220.17      287.79     24.48 o 
   4   2   5    11463.71    12136.94    313.94 o 
   5   2   5     4112.59     4306.06    143.31 o 
   6   2   5       22.04       55.52     42.94 o 
   7   2   5     1369.90     1435.05     97.19 o 
   8   2   5      157.22      169.41     60.04 o 
   9   2   5      474.41      513.25     94.11 o 
  10   2   5      230.21      360.82     99.38 o 
 -10   3   5       19.69       50.81     71.73 o 
  -9   3   5      226.29      197.87     72.96 o 
  -8   3   5       73.16       79.39     56.47 o 
  -7   3   5        2.35       74.26     44.37 o 
  -6   3   5       13.80       22.61     37.79 o 
  -5   3   5      330.74      423.27     51.45 o 
  -4   3   5      983.02      943.84     43.71 o 
  -3   3   5     4763.14     4976.66    130.27 o 
  -2   3   5     3706.37     3986.55     92.69 o 
  -1   3   5        7.22       39.72     19.22 o 
   0   3   5      656.86      603.99     31.02 o 
   1   3   5      148.54      184.84     20.60 o 
   2   3   5     6352.58     7207.62    193.70 o 
   3   3   5     3759.59     3907.89    123.67 o 
   4   3   5      112.56      102.68     35.41 o 
   5   3   5     2843.28     2856.76    113.47 o 
   6   3   5      772.30      771.18     67.94 o 
   7   3   5       20.94      127.86     66.88 o 
   8   3   5      140.24      256.06     76.48 o 
   9   3   5       67.82      132.42     75.31 o 
  10   3   5       10.87      145.98    118.49 o 
 -10   4   5      150.17      -35.57     82.71 o 
  -9   4   5      129.62      192.11     89.30 o 
  -8   4   5      386.10      425.26     76.11 o 
  -7   4   5      204.23      221.00     43.67 o 
  -6   4   5     1892.68     1777.53    114.75 o 
  -5   4   5      739.25      777.51     60.01 o 
  -4   4   5      418.62      501.29     36.48 o 
  -3   4   5     5564.10     5544.81    192.30 o 
  -2   4   5     4025.77     3698.24     96.39 o 
  -1   4   5      223.41      179.50     19.94 o 
   0   4   5     1005.26      839.55     41.52 o 
   1   4   5       75.28       57.97     39.94 o 
   2   4   5      499.95      431.97     65.07 o 
   3   4   5     4013.29     3929.73    123.73 o 
   4   4   5     5473.74     5346.46    161.76 o 
   5   4   5     1272.78     1025.06     69.44 o 
   6   4   5     1037.66      918.96     76.81 o 
   7   4   5      153.42      110.75     51.38 o 
   8   4   5      360.78      269.92    124.35 o 
   9   4   5      289.76      459.71    104.98 o 
  10   4   5       70.48      227.35    159.00 o 
 -10   5   5       49.17      110.90    117.30 o 
  -9   5   5       49.42       59.61     94.08 o 
  -8   5   5       24.54      165.10    112.28 o 
  -7   5   5      397.71      351.33     84.13 o 
  -6   5   5      163.60      232.83     79.45 o 
  -5   5   5      942.98      829.13     70.56 o 
  -4   5   5      717.30      641.76     58.78 o 
  -3   5   5     2212.15     1900.25    112.91 o 
  -2   5   5      947.07      934.38     43.20 o 
  -1   5   5       56.51      114.55     32.34 o 
   0   5   5     4475.22     4472.76    123.17 o 
   1   5   5     3808.31     4147.78    120.27 o 
   2   5   5      201.50      214.44     36.13 o 
   3   5   5       19.25      144.53     46.04 o 
   4   5   5       96.11      130.36     50.80 o 
   5   5   5      512.16      532.96     53.99 o 
   6   5   5     1200.97     1136.43     94.92 o 
   7   5   5      123.56      118.68     52.97 o 
   8   5   5      103.60      108.44     62.66 o 
   9   5   5       42.19       94.67    100.37 o 
  -9   6   5       10.84      339.79    143.18 o 
  -8   6   5      217.61      337.84    188.04 o 
  -7   6   5      252.61      339.67    126.36 o 
  -6   6   5      602.46      677.42     79.76 o 
  -5   6   5      474.34      468.66     63.68 o 
  -4   6   5      106.61      149.39     45.08 o 
  -3   6   5      304.93      259.11     77.27 o 
  -2   6   5     5400.89     5604.65    212.00 o 
  -1   6   5     2489.99     2589.93    107.69 o 
   0   6   5       19.06       58.02     44.46 o 
   1   6   5      196.65      215.07     36.47 o 
   2   6   5       16.67       48.98     21.68 o 
   3   6   5     4717.46     4478.31    199.70 o 
   4   6   5     2697.11     2609.25    107.25 o 
   5   6   5       73.96      141.36     57.32 o 
   6   6   5      103.73      192.80     74.01 o 
   7   6   5      166.25      486.30    123.87 o 
   8   6   5      436.24      434.57    102.85 o 
   9   6   5      319.90      266.66    188.54 o 
  -9   7   5      400.00      341.02    165.53 o 
  -8   7   5      122.08      155.42     96.74 o 
  -7   7   5       56.12      149.82     91.36 o 
  -6   7   5       90.53      242.58     90.62 o 
  -5   7   5      272.89      383.89     68.63 o 
  -4   7   5      837.18      785.05     81.60 o 
  -3   7   5     2675.82     2599.02    141.22 o 
  -2   7   5        9.29       33.21     34.04 o 
  -1   7   5      696.30      691.29     63.09 o 
   0   7   5     1745.99     1614.75     77.48 o 
   1   7   5     2055.93     1861.16     95.55 o 
   2   7   5     3825.29     4019.55    184.00 o 
   3   7   5       17.38      154.48     99.70 o 
   4   7   5      461.14      315.43     77.35 o 
   5   7   5      780.31      833.84     99.62 o 
   6   7   5      230.62      229.06     79.06 o 
   7   7   5      297.77      324.95    148.52 o 
   8   7   5       23.45      147.36    118.35 o 
  -8   8   5       14.02      -17.83     77.49 o 
  -7   8   5       31.03      252.11    149.85 o 
  -6   8   5        3.10      245.64    162.58 o 
  -5   8   5       57.81       80.50     60.38 o 
  -4   8   5       43.23      198.97     67.57 o 
  -3   8   5      117.72      111.63     57.09 o 
  -2   8   5        4.20      -36.29     54.41 o 
  -1   8   5       76.79      116.49     51.98 o 
   0   8   5        0.23       15.23     27.26 o 
   1   8   5      160.09      214.21     57.52 o 
   2   8   5      292.20      297.78     66.22 o 
   3   8   5        5.20        1.90     51.02 o 
   4   8   5        5.10      -13.20     61.76 o 
   5   8   5        7.27      114.85     68.73 o 
   6   8   5       19.86      365.75     97.54 o 
   7   8   5        3.60       77.31     82.27 o 
   8   8   5       35.11      -11.86     77.20 o 
  -7   9   5        7.26      -51.65     88.58 o 
  -6   9   5       11.68      101.12    107.48 o 
  -5   9   5       54.70      202.32    136.84 o 
  -4   9   5     1026.50      980.67    114.89 o 
  -3   9   5      421.26      552.56     89.23 o 
  -2   9   5       15.81       87.10     58.42 o 
  -1   9   5       54.20       55.08     47.94 o 
   0   9   5       40.46       67.67     71.57 o 
   1   9   5      392.17      412.83     75.16 o 
   2   9   5      823.15      796.06    101.68 o 
   3   9   5      252.11      204.83     90.27 o 
   4   9   5      224.21      215.93     86.37 o 
   5   9   5      259.90      312.77    119.20 o 
   6   9   5      739.58      513.56    156.48 o 
   7   9   5      215.28       59.56    264.27 o 
  -6  10   5       14.56      433.76    224.39 o 
  -5  10   5       16.41      -14.93     75.15 o 
  -4  10   5       17.22      -16.13     57.44 o 
  -3  10   5      104.19      188.90     82.55 o 
  -2  10   5     1155.25      987.96    115.48 o 
  -1  10   5     1185.64     1091.53    208.12 o 
   0  10   5        2.11      255.37    117.27 o 
   1  10   5      154.68      236.44     91.28 o 
   2  10   5      167.28      297.90    149.98 o 
   3  10   5      724.05      633.57    110.03 o 
   4  10   5      298.24      359.33    101.26 o 
   5  10   5       19.06      107.05    103.98 o 
   6  10   5       21.76      -10.94     84.85 o 
  -5  11   5       98.48      272.83    243.87 o 
  -4  11   5       20.14      116.41     89.55 o 
  -3  11   5       35.97        9.23     74.14 o 
  -2  11   5        2.59       59.39     80.61 o 
  -1  11   5       74.44       76.69    157.96 o 
   0  11   5      317.97      242.71    203.90 o 
   1  11   5      217.22      297.12    149.77 o 
   2  11   5        4.51      105.86    118.82 o 
   3  11   5        1.43       -0.61     79.62 o 
   4  11   5       95.70      260.91    141.79 o 
  -2  12   5      367.69      501.46    153.71 o 
  -1  12   5      170.49      107.04    112.78 o 
   0  12   5      138.13      292.89    162.23 o 
   1  12   5       14.09      -53.95    128.46 o 
   2  12   5      155.79      570.52    271.91 o 
 -11   0   6       23.77       58.18    133.57 o 
 -10   0   6      592.71      626.46    425.08 o 
  -9   0   6       95.14       19.32    131.85 o 
  -8   0   6      679.37      563.52     96.29 o 
  -7   0   6      769.58      574.86     87.89 o 
  -6   0   6        1.02       82.54     64.93 o 
  -5   0   6     1256.02     1079.72     70.96 o 
  -4   0   6       10.53        5.85     16.38 o 
  -3   0   6       16.28       34.69     17.56 o 
  -2   0   6    33391.50    31612.79    797.75 o 
  -1   0   6      747.39      591.89     35.07 o 
   0   0   6      566.43      530.91     29.84 o 
   1   0   6      776.47      757.98     23.77 o 
   2   0   6       64.43       27.40      7.92 o 
   3   0   6     2214.10     1941.02     78.77 o 
   4   0   6     4329.94     4381.81    168.66 o 
   5   0   6        9.12        9.54     32.32 o 
   6   0   6     1440.40     1528.50    121.74 o 
   7   0   6     5820.01     6134.48    325.97 o 
   8   0   6      359.42      536.69    102.50 o 
   9   0   6      184.29      296.47    157.04 o 
  10   0   6        9.54     -187.33    186.68 o 
 -11   1   6      114.71      323.20    130.89 o 
 -10   1   6        2.59     -181.64    164.83 o 
  -9   1   6      489.07      526.28    101.36 o 
  -8   1   6      932.57      805.89     91.04 o 
  -7   1   6      407.97      445.24     49.30 o 
  -6   1   6      411.31      388.98     38.36 o 
  -5   1   6     1763.71     1839.94     65.46 o 
  -4   1   6       19.26       41.87     17.51 o 
  -3   1   6     3242.75     3110.46     98.05 o 
  -2   1   6    22755.63    22401.89    360.76 o 
  -1   1   6      223.48      222.81     19.23 o 
   0   1   6      578.82      593.47     32.61 o 
   1   1   6       82.22       71.70     16.93 o 
   2   1   6      636.41      542.47     26.15 o 
   3   1   6      189.01      269.91     23.49 o 
   4   1   6      461.84      526.19     52.86 o 
   5   1   6      756.95      774.08     54.52 o 
   6   1   6       68.84      152.34     35.60 o 
   7   1   6      517.28      504.56     61.74 o 
   8   1   6      647.35      515.04     87.37 o 
   9   1   6       55.46      256.61    109.14 o 
  10   1   6      105.89      492.65    146.12 o 
 -11   2   6        4.71       83.62    107.23 o 
 -10   2   6       15.94      220.12     86.18 o 
  -9   2   6       73.21      154.00     89.35 o 
  -8   2   6      254.95      400.47     72.21 o 
  -7   2   6      340.71      290.08     41.16 o 
  -6   2   6        9.03       85.61     34.12 o 
  -5   2   6       27.20       18.36     26.99 o 
  -4   2   6     1783.54     1708.40     51.86 o 
  -3   2   6     1160.85     1034.04     49.82 o 
  -2   2   6     2454.83     2544.39     72.61 o 
  -1   2   6     1294.76     1146.60     50.24 o 
   0   2   6     4227.94     4557.96     98.27 o 
   1   2   6     3921.41     3864.43     84.89 o 
   2   2   6        9.09       34.12     17.46 o 
   3   2   6     2965.41     2952.70     82.19 o 
   4   2   6       84.91       53.57     24.13 o 
   5   2   6       10.94      120.43     33.46 o 
   6   2   6     1318.06     1484.02     86.01 o 
   7   2   6       62.04       55.83     39.67 o 
   8   2   6      246.15      239.22    101.81 o 
   9   2   6       85.08       67.25     79.92 o 
  10   2   6       17.57      438.95    140.25 o 
 -10   3   6       46.73       47.43    114.59 o 
  -9   3   6      174.64      106.24     67.28 o 
  -8   3   6       73.29       91.46     52.93 o 
  -7   3   6     1350.06     1279.97    103.75 o 
  -6   3   6     3525.08     3109.36    178.42 o 
  -5   3   6     6311.72     6435.00    175.25 o 
  -4   3   6     2340.45     2184.60    104.41 o 
  -3   3   6      381.77      395.91     26.07 o 
  -2   3   6     2213.76     2260.70     83.15 o 
  -1   3   6    10343.29    10380.72    193.38 o 
   0   3   6     1195.51     1089.03     42.96 o 
   1   3   6        5.09       64.47     51.89 o 
   2   3   6       55.90       49.78     21.23 o 
   3   3   6     1350.68     1495.64     64.14 o 
   4   3   6     2552.77     2830.24    100.74 o 
   5   3   6     2067.26     1968.23     93.04 o 
   6   3   6     1117.31      986.65     80.90 o 
   7   3   6      889.53      796.83     77.47 o 
   8   3   6      176.68      141.80     70.95 o 
   9   3   6        3.15      159.30     72.98 o 
  10   3   6      193.90      242.52    123.60 o 
 -10   4   6       44.49      310.37    117.37 o 
  -9   4   6      248.47      292.39     83.12 o 
  -8   4   6       42.20       47.13     54.48 o 
  -7   4   6       61.60      181.98     53.49 o 
  -6   4   6       67.47       21.09     28.96 o 
  -5   4   6      139.18      123.70     46.06 o 
  -4   4   6       85.78      147.49     60.03 o 
  -3   4   6      251.56      201.73     25.06 o 
  -2   4   6        0.04       -8.76     14.57 o 
  -1   4   6      421.54      433.00     31.17 o 
   0   4   6      183.57      215.41     23.60 o 
   1   4   6      156.49      187.44     24.77 o 
   2   4   6      792.01      687.34     42.24 o 
   3   4   6     2736.16     2636.33     98.03 o 
   4   4   6      830.69      814.33     57.12 o 
   5   4   6      790.69      708.66     61.31 o 
   6   4   6      639.92      634.46     79.38 o 
   7   4   6      308.69      322.16     65.24 o 
   8   4   6       15.75      141.72     75.13 o 
   9   4   6       73.54      176.90     79.55 o 
  10   4   6        8.03        1.40     71.49 o 
 -10   5   6      104.04      274.52    117.30 o 
  -9   5   6      113.21      472.47    156.76 o 
  -8   5   6        0.58       91.00    144.06 o 
  -7   5   6        3.15       87.04     49.77 o 
  -6   5   6      927.49      855.58     62.52 o 
  -5   5   6       99.57       19.07     41.73 o 
  -4   5   6     1000.34      947.27     52.67 o 
  -3   5   6      185.07      196.98     26.68 o 
  -2   5   6     4864.49     4966.58    130.80 o 
  -1   5   6     3871.07     3562.74    107.87 o 
   0   5   6     3100.65     3063.38     99.18 o 
   1   5   6        9.96       37.21     32.69 o 
   2   5   6       97.36       73.45     24.58 o 
   3   5   6      826.57      879.21     55.24 o 
   4   5   6     2669.20     2925.76    162.28 o 
   5   5   6     1921.88     1930.76     99.79 o 
   6   5   6      167.20      168.30     49.97 o 
   7   5   6      105.97       74.50     59.75 o 
   8   5   6      452.57      219.71    102.11 o 
   9   5   6      491.85      334.27    127.35 o 
  -9   6   6      715.53      945.17    155.64 o 
  -8   6   6      189.43      206.22    109.19 o 
  -7   6   6      235.91      341.69     96.95 o 
  -6   6   6      281.21      215.00     56.26 o 
  -5   6   6       48.90      120.20     51.00 o 
  -4   6   6       87.30       51.62     43.03 o 
  -3   6   6     3101.45     2816.95    138.33 o 
  -2   6   6     1407.00     1181.90     55.91 o 
  -1   6   6     1305.53     1373.22     68.01 o 
   0   6   6       61.72      103.99     31.00 o 
   1   6   6       10.32       -1.17     22.07 o 
   2   6   6     2796.93     2565.17    130.71 o 
   3   6   6      865.83      802.16     75.16 o 
   4   6   6      900.37      814.46     62.15 o 
   5   6   6       90.92      169.69     43.27 o 
   6   6   6      347.29      419.01     78.73 o 
   7   6   6      379.31      517.03     98.49 o 
   8   6   6      385.09      632.72    147.93 o 
   9   6   6      120.18      434.41    184.75 o 
  -9   7   6        6.12       77.83    185.54 o 
  -8   7   6       15.18       24.14    119.10 o 
  -7   7   6       56.30      268.27    174.30 o 
  -6   7   6      384.38      272.69     72.48 o 
  -5   7   6       64.93      332.88     64.78 o 
  -4   7   6      370.73      301.53     61.12 o 
  -3   7   6      882.50      752.45     95.46 o 
  -2   7   6      587.25      646.20     71.26 o 
  -1   7   6      387.45      395.98     93.32 o 
   0   7   6      189.38      185.04     39.26 o 
   1   7   6      179.77      226.73     36.93 o 
   2   7   6       98.15       85.48     55.96 o 
   3   7   6       14.13      173.06     61.97 o 
   4   7   6       60.99      102.44     60.87 o 
   5   7   6      262.30      283.87     79.45 o 
   6   7   6      916.19      896.03    113.34 o 
   7   7   6       20.49      127.93     71.91 o 
   8   7   6       74.23       32.31    138.19 o 
  -8   8   6      501.78      311.72    132.05 o 
  -7   8   6      294.82      493.73    121.13 o 
  -6   8   6       72.64      198.30    116.97 o 
  -5   8   6       95.60      162.53     73.09 o 
  -4   8   6     3772.19     3903.61    206.93 o 
  -3   8   6      778.49      720.87     86.51 o 
  -2   8   6      344.48      422.01     66.53 o 
  -1   8   6       76.22      131.16     50.88 o 
   0   8   6      739.90      771.69     62.32 o 
   1   8   6     1388.19     1305.32    106.69 o 
   2   8   6     1037.23     1021.50    106.04 o 
   3   8   6     3065.75     3356.20    198.01 o 
   4   8   6       62.11      125.10     72.50 o 
   5   8   6      888.45      804.30    128.72 o 
   6   8   6      396.72      448.09    109.58 o 
   7   8   6      307.03      337.43    113.50 o 
  -7   9   6      147.31      259.53    127.97 o 
  -6   9   6       95.76      322.81    123.35 o 
  -5   9   6      316.92      247.05     90.12 o 
  -4   9   6      208.36      241.72     86.55 o 
  -3   9   6       19.83      171.54    184.01 o 
  -2   9   6       14.78       28.67     44.88 o 
  -1   9   6      888.92      971.38    114.50 o 
   0   9   6       65.99      158.98     74.54 o 
   1   9   6      303.55      276.16     71.68 o 
   2   9   6      225.75      174.70     67.42 o 
   3   9   6      718.76      713.95    114.34 o 
   4   9   6      729.20      885.11    167.85 o 
   5   9   6      208.17      116.03    109.73 o 
   6   9   6       87.59      230.64    104.65 o 
   7   9   6      108.31      181.84    138.90 o 
  -6  10   6      235.15      299.31    114.14 o 
  -5  10   6      134.44      148.63     95.69 o 
  -4  10   6      288.30      133.20     81.13 o 
  -3  10   6      267.56       69.34     68.14 o 
  -2  10   6      117.76      380.87    109.19 o 
  -1  10   6        2.12       57.16    100.06 o 
   0  10   6        1.84      251.02     92.27 o 
   1  10   6      327.38      409.68    141.83 o 
   2  10   6      211.02       13.51     62.40 o 
   3  10   6       22.60       65.36     94.83 o 
   4  10   6       72.16       64.18     91.20 o 
   5  10   6       71.24      -21.25     82.78 o 
   6  10   6      351.87      208.65    182.53 o 
  -5  11   6      379.86      280.52    217.31 o 
  -4  11   6      213.64      367.58    140.98 o 
  -3  11   6        0.19      -26.36     86.13 o 
  -2  11   6      243.30      169.03    123.46 o 
  -1  11   6      227.15      302.29    142.44 o 
   0  11   6      873.78      859.59    233.45 o 
   1  11   6      546.92      543.35    142.30 o 
   2  11   6        0.89      260.11    128.37 o 
   3  11   6       18.45      166.98    128.66 o 
   4  11   6      394.79       80.73    161.38 o 
  -2  12   6        1.71        9.97     93.28 o 
  -1  12   6        9.97        9.52     80.82 o 
   0  12   6        0.35      520.96    171.47 o 
   1  12   6        5.09      113.73    115.82 o 
 -11   1   7      110.16      -50.16    150.20 o 
 -10   1   7      168.29      118.50    247.79 o 
  -9   1   7        5.33      325.99     88.13 o 
  -8   1   7     1871.05     1722.27    119.40 o 
  -7   1   7     2119.44     2061.02     96.52 o 
  -6   1   7       88.41       80.01     29.05 o 
  -5   1   7      108.87      167.25     21.20 o 
  -4   1   7      683.79      599.71     35.45 o 
  -3   1   7     1266.52     1188.06     51.68 o 
  -2   1   7    12924.09    12038.88    223.21 o 
  -1   1   7      818.50      835.54     30.60 o 
   0   1   7     1750.91     1823.15     48.83 o 
   1   1   7      119.06      125.76     19.42 o 
   2   1   7      799.89      811.22     40.23 o 
   3   1   7       87.15      124.62     15.38 o 
   4   1   7       12.44       -7.58     22.58 o 
   5   1   7     2587.26     2429.57     97.02 o 
   6   1   7      247.99      191.02     57.11 o 
   7   1   7     1599.94     1701.25    106.48 o 
   8   1   7      151.13      285.78     73.08 o 
   9   1   7       14.67       64.98     68.76 o 
  10   1   7      196.31      146.46    104.51 o 
 -11   2   7       23.54      261.51    182.87 o 
 -10   2   7        2.93       -9.49     74.21 o 
  -9   2   7      377.78      384.16     95.94 o 
  -8   2   7      524.96      594.54     82.46 o 
  -7   2   7       29.72      102.61     94.56 o 
  -6   2   7      484.06      390.39     35.42 o 
  -5   2   7     1533.66     1298.81     47.91 o 
  -4   2   7      804.09      865.08     55.07 o 
  -3   2   7        3.86       79.53     22.01 o 
  -2   2   7      122.98      150.77     18.10 o 
  -1   2   7      670.77      624.76     29.08 o 
   0   2   7     1967.85     1879.04     55.83 o 
   1   2   7     1986.45     2107.79     57.25 o 
   2   2   7     1331.82     1378.64     54.53 o 
   3   2   7      246.64      232.63     22.67 o 
   4   2   7        1.13      -18.25     18.46 o 
   5   2   7     2945.19     3047.30    113.20 o 
   6   2   7     3384.16     3365.40    137.10 o 
   7   2   7       25.37       25.40     33.29 o 
   8   2   7      393.99      368.23     68.38 o 
   9   2   7      150.56      154.38     97.96 o 
  10   2   7       90.87      108.37    120.74 o 
 -10   3   7       97.48       56.64     96.13 o 
  -9   3   7       10.88       89.90     75.85 o 
  -8   3   7       26.91       51.73     50.83 o 
  -7   3   7       22.05       21.09     41.10 o 
  -6   3   7       27.76       44.82     38.23 o 
  -5   3   7      133.45      177.40     26.03 o 
  -4   3   7       18.22       10.08     10.93 o 
  -3   3   7     1783.76     1835.76     62.41 o 
  -2   3   7        3.31       17.53     18.38 o 
  -1   3   7     2585.78     2607.09     75.41 o 
   0   3   7      111.58       92.26     18.18 o 
   1   3   7     2650.28     2807.98     81.80 o 
   2   3   7       99.94      153.62     29.91 o 
   3   3   7       46.44       67.92     22.19 o 
   4   3   7      249.04      296.44     35.38 o 
   5   3   7       26.96      125.94     40.40 o 
   6   3   7      235.72      267.55     60.27 o 
   7   3   7      329.44      312.34     62.46 o 
   8   3   7       42.28       28.21     54.53 o 
   9   3   7       45.21      106.55     99.53 o 
  10   3   7       23.89      129.95    152.69 o 
 -10   4   7      449.96      670.73    185.55 o 
  -9   4   7     1009.51      985.80    119.37 o 
  -8   4   7      144.36      134.18     59.61 o 
  -7   4   7        8.49      129.23     57.85 o 
  -6   4   7      606.68      619.25     67.66 o 
  -5   4   7     2180.38     2060.04     82.21 o 
  -4   4   7     1316.85     1156.95     54.46 o 
  -3   4   7     2376.21     2254.53     77.05 o 
  -2   4   7     2480.73     2277.75     93.55 o 
  -1   4   7      246.87      186.21     32.97 o 
   0   4   7     5847.09     5670.34    143.13 o 
   1   4   7     4620.30     4878.63    134.24 o 
   2   4   7      532.17      543.26     42.40 o 
   3   4   7      103.94      136.74     29.28 o 
   4   4   7      165.50      206.65     35.92 o 
   5   4   7     1469.10     1383.47     82.55 o 
   6   4   7      939.70      907.52     97.83 o 
   7   4   7      101.04      176.79     54.42 o 
   8   4   7      109.80      178.79    102.02 o 
   9   4   7      107.36       82.40    107.96 o 
 -10   5   7        0.40       52.48     87.33 o 
  -9   5   7       40.42       40.57     77.36 o 
  -8   5   7       44.26      180.53    152.21 o 
  -7   5   7      247.02      351.15     88.77 o 
  -6   5   7      248.76      282.51     52.50 o 
  -5   5   7       48.16      128.64     35.89 o 
  -4   5   7      191.13      207.52     28.68 o 
  -3   5   7     1523.11     1416.93     61.64 o 
  -2   5   7     1007.86      969.68     57.83 o 
  -1   5   7       12.29       46.71     28.76 o 
   0   5   7      731.76      812.24     49.83 o 
   1   5   7       22.02       28.79     24.81 o 
   2   5   7      576.40      562.91     45.12 o 
   3   5   7      402.32      392.76     47.18 o 
   4   5   7      635.04      686.44     66.31 o 
   5   5   7     1290.27     1276.73     86.50 o 
   6   5   7      108.95       69.59     56.76 o 
   7   5   7        0.73       98.74     55.89 o 
   8   5   7       83.14       21.35     66.75 o 
   9   5   7      117.67       59.64     81.30 o 
  -9   6   7       62.24       96.09    121.00 o 
  -8   6   7      118.90       93.71     79.27 o 
  -7   6   7        1.00       61.33    122.38 o 
  -6   6   7       89.39      134.40     81.02 o 
  -5   6   7       60.33       32.22     56.61 o 
  -4   6   7       90.98       21.25     47.12 o 
  -3   6   7      140.96      128.85     38.17 o 
  -2   6   7     1540.96     1518.20     86.57 o 
  -1   6   7     1010.00      899.21     53.28 o 
   0   6   7     3313.95     3432.01    124.42 o 
   1   6   7      243.16      223.40     33.69 o 
   2   6   7       76.25       89.77     36.24 o 
   3   6   7       80.99       86.58     43.46 o 
   4   6   7      223.82      276.01     96.06 o 
   5   6   7        3.82       69.96     41.09 o 
   6   6   7       22.53       97.12     68.45 o 
   7   6   7      855.64      906.11    118.89 o 
   8   6   7       31.02      185.80    180.10 o 
   9   6   7       90.42       11.70    114.16 o 
  -9   7   7       55.06       85.30    102.40 o 
  -8   7   7      546.54      492.95    151.80 o 
  -7   7   7      755.24      925.98    135.31 o 
  -6   7   7      642.00      533.55    170.33 o 
  -5   7   7      170.61      349.68     71.18 o 
  -4   7   7      312.85      367.73     68.40 o 
  -3   7   7      680.59      690.38     82.92 o 
  -2   7   7     2984.52     2876.42    140.86 o 
  -1   7   7     2295.18     2195.12    152.68 o 
   0   7   7      361.96      357.24     49.53 o 
   1   7   7      260.41      239.59     49.39 o 
   2   7   7     1196.52      943.74     85.14 o 
   3   7   7     1346.35     1522.73    123.33 o 
   4   7   7      125.64      206.45     60.96 o 
   5   7   7      156.16      140.08     64.26 o 
   6   7   7        9.33      155.19    112.06 o 
   7   7   7      149.36      201.34    116.85 o 
   8   7   7      282.75      129.22    111.50 o 
  -8   8   7        0.17      -84.20     91.62 o 
  -7   8   7        3.50       86.56     93.59 o 
  -6   8   7        6.29      -65.37     85.32 o 
  -5   8   7        7.02       90.52     61.43 o 
  -4   8   7       48.21       -6.12     46.38 o 
  -3   8   7        2.31       26.10     42.60 o 
  -2   8   7      191.84      123.77     66.88 o 
  -1   8   7      237.50      237.46     58.01 o 
   0   8   7        1.74      -18.19     42.40 o 
   1   8   7       62.76       33.54     29.01 o 
   2   8   7      952.12      891.67     95.20 o 
   3   8   7       50.12       86.96     65.92 o 
   4   8   7       27.18      110.23     82.20 o 
   5   8   7      107.09       85.98    102.24 o 
   6   8   7       11.25      209.07    130.97 o 
   7   8   7      148.67       99.20    116.65 o 
  -7   9   7      316.04      230.61    115.45 o 
  -6   9   7      437.92      414.23    122.75 o 
  -5   9   7      197.45      313.70     87.35 o 
  -4   9   7      146.46      336.57     84.94 o 
  -3   9   7      405.69      503.14     84.63 o 
  -2   9   7      651.24      599.09     93.44 o 
  -1   9   7      610.16      560.26     84.76 o 
   0   9   7      157.08      295.99     82.43 o 
   1   9   7        3.28      -21.91     54.56 o 
   2   9   7      585.33      662.73     97.36 o 
   3   9   7     1454.26     1598.46    144.94 o 
   4   9   7      554.39      485.40    117.64 o 
   5   9   7      287.33      333.27    123.76 o 
   6   9   7       16.21       35.74     68.46 o 
  -6  10   7       62.27      113.79    114.93 o 
  -5  10   7      286.03      288.91    115.67 o 
  -4  10   7      189.65      211.56     98.14 o 
  -3  10   7      231.50      153.31     91.29 o 
  -2  10   7      254.83      251.92     81.16 o 
  -1  10   7      535.40      348.77     94.55 o 
   0  10   7      592.41      407.03    107.94 o 
   1  10   7      155.62      190.16    103.77 o 
   2  10   7       55.00      167.04    117.15 o 
   3  10   7       11.11      -16.92     81.09 o 
   4  10   7      540.97      399.11    114.74 o 
   5  10   7       46.87       89.38     90.00 o 
  -5  11   7        1.63       46.62    238.65 o 
  -4  11   7       86.89      122.57    113.27 o 
  -3  11   7       18.06       75.27    107.02 o 
  -2  11   7       99.54       31.74     91.50 o 
  -1  11   7       60.07       -0.19     72.39 o 
   0  11   7       77.08       54.23     98.98 o 
   1  11   7        5.47      111.27    112.42 o 
   2  11   7       52.39      -60.05    177.05 o 
   3  11   7        0.59      257.82    127.75 o 
   4  11   7       17.63      -17.39     87.53 o 
  -2  12   7       49.57       54.88     92.77 o 
  -1  12   7       42.03       -6.86    100.14 o 
   0  12   7      396.00      514.87    172.63 o 
   1  12   7      301.55      110.21    138.05 o 
 -11   0   8      738.13      599.94    338.10 o 
 -10   0   8      869.10     1455.82    589.23 o 
  -9   0   8        5.19       37.53    127.77 o 
  -8   0   8       44.22      123.44     56.92 o 
  -7   0   8      336.91      251.04     95.44 o 
  -6   0   8     1737.69     1339.91     93.18 o 
  -5   0   8       19.61      -14.67     30.54 o 
  -4   0   8      848.51      831.37     74.49 o 
  -3   0   8     2628.31     2686.74    185.03 o 
  -2   0   8     2498.34     2619.57    183.25 o 
  -1   0   8     1011.41      913.16     48.15 o 
   0   0   8     1063.00     1367.71     66.37 o 
   1   0   8     1051.88      849.81     30.62 o 
   2   0   8      771.99      609.42     36.73 o 
   3   0   8      266.13      204.41     24.54 o 
   4   0   8       99.31       65.15     25.16 o 
   5   0   8     1191.89     1210.65     85.23 o 
   6   0   8      852.29      757.43     85.15 o 
   7   0   8        9.93      -16.32     51.06 o 
   8   0   8       45.09       99.34     74.99 o 
   9   0   8      125.66      381.73    145.40 o 
  10   0   8      589.18      409.42    383.55 o 
 -11   1   8        0.28      -46.84    148.16 o 
 -10   1   8       32.12      736.75    345.94 o 
  -9   1   8       98.24      217.48    110.57 o 
  -8   1   8      333.87      411.14     98.31 o 
  -7   1   8      265.03      244.79     46.46 o 
  -6   1   8      194.66      242.82     28.95 o 
  -5   1   8       35.07       52.34     29.44 o 
  -4   1   8     9525.98     9299.42    232.40 o 
  -3   1   8     4168.06     4197.99    120.24 o 
  -2   1   8     2134.67     2048.09     79.84 o 
  -1   1   8     1974.37     2060.12     56.57 o 
   0   1   8     1932.69     2017.84     54.91 o 
   1   1   8      621.67      588.06     37.62 o 
   2   1   8     2427.78     2255.77     94.62 o 
   3   1   8     1197.44     1027.32     59.71 o 
   4   1   8     1360.90     1359.15     75.41 o 
   5   1   8      709.92      690.06     46.28 o 
   6   1   8      379.76      382.75     46.18 o 
   7   1   8     2173.18     2181.40    157.52 o 
   8   1   8      127.77      195.30     66.99 o 
   9   1   8       21.39      200.75     94.92 o 
  10   1   8        9.88       95.62    107.41 o 
 -11   2   8      117.74      273.22    196.91 o 
 -10   2   8       96.13      177.12    150.59 o 
  -9   2   8        0.89       14.67     49.42 o 
  -8   2   8      208.94      251.12     66.82 o 
  -7   2   8      518.81      517.14     71.70 o 
  -6   2   8     2239.82     2349.36    119.00 o 
  -5   2   8     5989.88     6137.96    203.97 o 
  -4   2   8      112.79       67.40     26.44 o 
  -3   2   8      538.04      448.29     35.56 o 
  -2   2   8     1253.02     1406.92     60.29 o 
  -1   2   8     2498.54     2426.71     94.88 o 
   0   2   8     2763.98     2973.31    114.81 o 
   1   2   8      401.35      378.80     28.73 o 
   2   2   8      702.14      690.40     28.79 o 
   3   2   8      137.19      104.99     32.02 o 
   4   2   8     2107.23     2031.70     78.22 o 
   5   2   8     1815.58     1688.74     78.68 o 
   6   2   8      157.10      239.73     46.40 o 
   7   2   8       19.81      112.17     42.17 o 
   8   2   8       32.09      -28.22     55.46 o 
   9   2   8      384.09      244.17     90.55 o 
  10   2   8        9.91       83.85    221.15 o 
 -10   3   8       58.98       15.81     89.88 o 
  -9   3   8      915.44     1002.00    114.75 o 
  -8   3   8      184.50      185.48     62.99 o 
  -7   3   8      439.59      432.42     64.26 o 
  -6   3   8       64.69      135.52     44.23 o 
  -5   3   8      452.67      388.16     52.34 o 
  -4   3   8      282.70      253.01     38.11 o 
  -3   3   8      325.36      246.33     23.40 o 
  -2   3   8     1852.42     1676.00     57.66 o 
  -1   3   8        1.74        0.86     11.63 o 
   0   3   8      978.66     1132.20     47.82 o 
   1   3   8     3094.34     3019.60     93.00 o 
   2   3   8     6457.05     6599.70    208.22 o 
   3   3   8     1311.91     1227.13     73.41 o 
   4   3   8     1453.69     1425.74     68.19 o 
   5   3   8      214.20      152.15     47.99 o 
   6   3   8     2852.58     2551.37    119.74 o 
   7   3   8      254.91      297.67     57.42 o 
   8   3   8      772.04      826.10    111.39 o 
   9   3   8      224.34      156.80    147.98 o 
  10   3   8       38.19      143.54    147.34 o 
 -10   4   8        3.75      -14.58     86.91 o 
  -9   4   8       35.08      112.39     83.79 o 
  -8   4   8      112.22      312.47     77.11 o 
  -7   4   8      241.35      197.78     94.07 o 
  -6   4   8        5.36      149.29     63.12 o 
  -5   4   8      262.96      246.69     69.30 o 
  -4   4   8      271.13      329.89     42.29 o 
  -3   4   8      599.72      638.98     43.00 o 
  -2   4   8      321.87      387.47     32.12 o 
  -1   4   8       99.72       83.57     23.19 o 
   0   4   8     2376.88     2609.58     87.32 o 
   1   4   8       19.39       90.62     22.25 o 
   2   4   8      569.21      667.06     44.35 o 
   3   4   8      169.40      232.47     34.15 o 
   4   4   8       23.16       39.70     30.38 o 
   5   4   8       63.54      143.39     40.81 o 
   6   4   8      108.88      112.17     64.44 o 
   7   4   8      101.49       84.60     67.08 o 
   8   4   8        0.97      166.98     82.66 o 
   9   4   8       11.81      202.34    169.49 o 
 -10   5   8      407.02      411.11    140.16 o 
  -9   5   8      151.44       92.72     90.41 o 
  -8   5   8     1069.10      861.85    105.67 o 
  -7   5   8      239.36      182.98     64.71 o 
  -6   5   8       35.89       58.92     43.63 o 
  -5   5   8      284.58      261.31     34.85 o 
  -4   5   8      167.96      192.92     28.52 o 
  -3   5   8     6333.68     6407.81    175.20 o 
  -2   5   8     2332.79     2165.76     98.44 o 
  -1   5   8      325.19      305.94     35.93 o 
   0   5   8     2251.45     2255.40     89.63 o 
   1   5   8     2094.14     1804.90     79.48 o 
   2   5   8       25.66       44.87     24.12 o 
   3   5   8      831.30      885.69     82.56 o 
   4   5   8      243.55      225.34     44.16 o 
   5   5   8      192.80      236.86     50.84 o 
   6   5   8        4.19       -3.78     56.25 o 
   7   5   8     1478.48     1353.03    131.71 o 
   8   5   8      941.53     1078.43    143.02 o 
   9   5   8        4.72      -14.73     92.33 o 
  -9   6   8        1.75       56.66     79.83 o 
  -8   6   8      181.02      201.39     95.49 o 
  -7   6   8       77.09      294.07    104.99 o 
  -6   6   8      125.68      228.27     95.29 o 
  -5   6   8        2.63        8.76     30.54 o 
  -4   6   8      174.82      174.39     61.62 o 
  -3   6   8      181.78      191.81     54.11 o 
  -2   6   8     2938.80     2746.05    102.24 o 
  -1   6   8     1715.38     1817.11    104.14 o 
   0   6   8     3920.70     3960.62    141.62 o 
   1   6   8       22.97       11.25     26.17 o 
   2   6   8      761.43      780.35     59.74 o 
   3   6   8       38.69        9.54     25.26 o 
   4   6   8       42.55      107.87     49.85 o 
   5   6   8      488.59      641.61     68.92 o 
   6   6   8       91.17      161.93     56.95 o 
   7   6   8      221.39      223.02    121.13 o 
   8   6   8       60.40      182.44    101.69 o 
  -9   7   8      136.71       67.65    127.45 o 
  -8   7   8       58.67       33.68     87.38 o 
  -7   7   8        3.38       59.53     98.61 o 
  -6   7   8       29.21      304.40    274.46 o 
  -5   7   8       49.74      131.23     78.47 o 
  -4   7   8       58.84       84.94     78.52 o 
  -3   7   8      257.34      305.12     56.14 o 
  -2   7   8     1010.13     1008.51     88.65 o 
  -1   7   8      300.66      317.76     43.04 o 
   0   7   8      465.97      462.04     66.20 o 
   1   7   8       60.94      -52.81     35.21 o 
   2   7   8      830.58      693.69     56.97 o 
   3   7   8       76.56      -10.94     61.50 o 
   4   7   8      161.48      263.44     66.93 o 
   5   7   8      789.11      748.37     99.59 o 
   6   7   8        8.62      109.94    122.05 o 
   7   7   8      210.02      155.40    140.95 o 
   8   7   8       19.07      201.45    135.35 o 
  -8   8   8        2.00      -34.03     94.48 o 
  -7   8   8      329.07      403.81    244.49 o 
  -6   8   8      425.44      363.17    112.08 o 
  -5   8   8      874.14      839.14    128.57 o 
  -4   8   8      359.78      360.11     74.43 o 
  -3   8   8       97.85      196.82    102.74 o 
  -2   8   8       42.93      113.80     58.11 o 
  -1   8   8     3760.24     3347.97    174.56 o 
   0   8   8     1359.09     1239.97     89.93 o 
   1   8   8        4.08        8.77     27.28 o 
   2   8   8       28.52      204.53    106.25 o 
   3   8   8      342.24      365.20     82.79 o 
   4   8   8     1077.57     1093.40    117.81 o 
   5   8   8      643.32      682.37    115.68 o 
   6   8   8      299.17      490.22    111.64 o 
   7   8   8        0.92       47.07    138.70 o 
  -7   9   8       54.48       60.93    101.64 o 
  -6   9   8      151.79       -0.04     70.19 o 
  -5   9   8        5.86      193.32     90.38 o 
  -4   9   8       12.73       65.23     70.65 o 
  -3   9   8       40.32      128.17     66.71 o 
  -2   9   8      463.87      573.80     85.64 o 
  -1   9   8       57.17      147.10     82.65 o 
   0   9   8       65.38      251.16     63.82 o 
   1   9   8        9.68       24.77     55.57 o 
   2   9   8      397.12      541.02     91.82 o 
   3   9   8       23.97      211.71     72.76 o 
   4   9   8       31.11      190.52    146.78 o 
   5   9   8      359.37      213.93    152.32 o 
   6   9   8       16.08       41.69    101.40 o 
  -6  10   8      289.02      360.63    124.26 o 
  -5  10   8       72.94      263.60    165.24 o 
  -4  10   8       53.54      183.35    116.26 o 
  -3  10   8        3.02       45.05     61.71 o 
  -2  10   8       95.59       66.24     63.85 o 
  -1  10   8      323.91      293.00    120.75 o 
   0  10   8      743.87      915.83    179.52 o 
   1  10   8      325.68      531.32    116.26 o 
   2  10   8        1.75        2.80     62.38 o 
   3  10   8       17.44       97.13    135.57 o 
   4  10   8      170.67      277.58    136.81 o 
   5  10   8      459.44      384.54    143.61 o 
  -4  11   8       80.73      471.18    218.03 o 
  -3  11   8      359.02      594.50    142.50 o 
  -2  11   8       50.50      162.28    129.51 o 
  -1  11   8        0.22      -34.37     88.80 o 
   0  11   8      224.76        2.13     89.27 o 
   1  11   8      263.77      417.16    141.96 o 
   2  11   8       23.29      147.05    232.62 o 
   3  11   8        9.39     -119.48    132.33 o 
   4  11   8       44.95      286.69    222.34 o 
  -1  12   8       17.42       19.12     82.70 o 
   0  12   8       11.98      143.61    118.18 o 
 -11   1   9      315.37      424.32    138.92 o 
 -10   1   9      625.19      696.79    165.20 o 
  -9   1   9      117.83      186.78    139.83 o 
  -8   1   9       97.73       66.19     57.04 o 
  -7   1   9       93.71      169.73     54.73 o 
  -6   1   9      343.92      309.75     52.98 o 
  -5   1   9     2313.44     2084.11    103.34 o 
  -4   1   9     6191.71     6224.02    178.49 o 
  -3   1   9      370.40      235.62     13.09 o 
  -2   1   9      137.79      122.68     21.68 o 
  -1   1   9     1643.22     1602.74     59.28 o 
   0   1   9     8517.57     8950.74    192.90 o 
   1   1   9    15587.01    16039.07    230.18 o 
   2   1   9     3203.61     3363.90    100.11 o 
   3   1   9     1439.57     1348.86     72.62 o 
   4   1   9     1584.44     1546.99     74.31 o 
   5   1   9     1512.94     1496.97     87.31 o 
   6   1   9     5112.79     5183.40    175.95 o 
   7   1   9     1833.12     1732.10    104.84 o 
   8   1   9      428.11      518.99     84.40 o 
   9   1   9      753.23      872.14    203.64 o 
  10   1   9      230.16       -1.58     84.79 o 
 -11   2   9      133.71      -95.64    170.68 o 
 -10   2   9       44.08       24.26    109.55 o 
  -9   2   9      107.60       26.76     45.09 o 
  -8   2   9       91.37      156.16     54.38 o 
  -7   2   9     1415.37     1366.91    103.09 o 
  -6   2   9     1853.16     2059.52    117.88 o 
  -5   2   9        5.29       27.79     35.08 o 
  -4   2   9     9408.57    10060.95    271.19 o 
  -3   2   9      485.80      485.10     46.96 o 
  -2   2   9     1025.40     1121.38     42.41 o 
  -1   2   9     1515.80     1695.46     57.22 o 
   0   2   9     1458.17     1574.20     57.29 o 
   1   2   9      316.19      409.79     25.44 o 
   2   2   9      271.80      235.58     28.39 o 
   3   2   9     1681.91     1738.98     80.95 o 
   4   2   9     1431.41     1263.51     71.94 o 
   5   2   9      128.31      135.39     35.02 o 
   6   2   9        3.68       27.53     29.16 o 
   7   2   9      446.00      430.82     72.85 o 
   8   2   9      167.60      220.02     78.22 o 
   9   2   9      266.76      383.31    115.14 o 
  10   2   9      272.07      244.29    134.49 o 
 -10   3   9       17.45       76.55     99.49 o 
  -9   3   9       68.22       60.00     65.63 o 
  -8   3   9        8.89       98.23     62.65 o 
  -7   3   9        1.16      108.87     75.39 o 
  -6   3   9      568.65      460.41     59.85 o 
  -5   3   9      770.00      671.20     61.81 o 
  -4   3   9       28.25       93.26     39.14 o 
  -3   3   9     2075.28     1878.88     61.59 o 
  -2   3   9       32.08       68.07     35.54 o 
  -1   3   9      777.86      850.74     44.52 o 
   0   3   9     2553.25     2659.80     84.10 o 
   1   3   9        4.71        5.39     22.71 o 
   2   3   9      520.13      458.34     31.74 o 
   3   3   9      596.41      662.41     52.66 o 
   4   3   9      111.13      133.06     30.30 o 
   5   3   9      509.42      502.39     71.09 o 
   6   3   9       36.49       34.36     30.85 o 
   7   3   9      107.81      441.33     88.84 o 
   8   3   9      150.93      233.27     89.31 o 
   9   3   9      303.36      177.34    101.14 o 
 -10   4   9        3.07       97.95     74.59 o 
  -9   4   9      224.62      300.04    103.48 o 
  -8   4   9      396.94      486.12     88.00 o 
  -7   4   9      605.58      640.60     80.13 o 
  -6   4   9     1826.57     1832.55    118.97 o 
  -5   4   9        2.01       83.13     48.88 o 
  -4   4   9     1382.50     1292.36     69.95 o 
  -3   4   9     3709.40     3614.04    110.22 o 
  -2   4   9     2270.55     2013.01     74.96 o 
  -1   4   9     1649.98     1358.56     62.89 o 
   0   4   9      208.87      182.65     27.34 o 
   1   4   9     4890.94     5156.00    146.58 o 
   2   4   9     2805.59     2735.95    109.65 o 
   3   4   9     4161.48     4284.64    135.40 o 
   4   4   9     1890.83     1797.47     86.40 o 
   5   4   9      383.87      394.14     74.30 o 
   6   4   9        4.01       58.16     59.99 o 
   7   4   9      100.48      170.09     67.24 o 
   8   4   9     1819.29     1885.85    166.78 o 
   9   4   9      453.87      589.50    127.46 o 
 -10   5   9       29.95       28.75     84.70 o 
  -9   5   9        6.34       24.39     67.67 o 
  -8   5   9        0.43       91.43     65.66 o 
  -7   5   9      181.30      133.77     56.17 o 
  -6   5   9        8.64       47.33     45.69 o 
  -5   5   9      470.57      526.76     62.24 o 
  -4   5   9       19.43       36.48     45.22 o 
  -3   5   9     1751.40     1688.86     76.60 o 
  -2   5   9      473.85      439.33     40.42 o 
  -1   5   9      295.82      324.73     35.73 o 
   0   5   9       37.66       92.16     44.28 o 
   1   5   9      350.93      314.96     39.41 o 
   2   5   9      457.40      431.00     44.95 o 
   3   5   9     1279.62     1169.03     71.88 o 
   4   5   9      100.91       54.43     39.93 o 
   5   5   9      203.41      181.91     48.95 o 
   6   5   9      170.54      141.24     49.66 o 
   7   5   9       82.82       57.54     82.17 o 
   8   5   9       22.65      170.64     86.11 o 
   9   5   9      163.86      -22.61     86.06 o 
  -9   6   9        1.97      -16.95     75.21 o 
  -8   6   9      408.21      627.30    143.35 o 
  -7   6   9      382.22      311.85    154.19 o 
  -6   6   9      137.82      318.05    113.76 o 
  -5   6   9      406.21      312.78     54.15 o 
  -4   6   9       12.82       -3.04     38.39 o 
  -3   6   9     2222.49     2073.17    102.24 o 
  -2   6   9     3115.51     3232.79    119.13 o 
  -1   6   9     2245.66     2063.41     94.96 o 
   0   6   9       61.01      118.70     36.34 o 
   1   6   9      189.28      219.07     48.62 o 
   2   6   9      438.01      395.43     51.60 o 
   3   6   9      356.70      374.18     47.38 o 
   4   6   9      180.45      264.38     77.77 o 
   5   6   9       35.15      122.35     52.47 o 
   6   6   9        4.68      114.05     54.79 o 
   7   6   9      954.66      546.51    227.04 o 
   8   6   9      535.08      721.17    152.16 o 
  -9   7   9      173.03      248.25    203.51 o 
  -8   7   9       66.95      128.80    149.87 o 
  -7   7   9       66.20      215.10    102.38 o 
  -6   7   9        2.38      109.58     94.46 o 
  -5   7   9       18.95      108.32     82.21 o 
  -4   7   9     1180.68     1223.47    101.60 o 
  -3   7   9      491.54      529.49     82.44 o 
  -2   7   9       51.69       -4.88     21.89 o 
  -1   7   9      508.30      456.44     49.56 o 
   0   7   9     3413.60     3120.09    153.80 o 
   1   7   9     1202.21     1236.27     77.18 o 
   2   7   9     1202.58     1117.82     76.67 o 
   3   7   9       49.65        3.88     35.44 o 
   4   7   9      241.89      290.25     70.98 o 
   5   7   9      826.52      764.99    113.86 o 
   6   7   9      850.70     1079.61    167.63 o 
   7   7   9      750.66      871.32    156.95 o 
   8   7   9       40.75      142.96    139.15 o 
  -8   8   9       35.18       66.65    114.90 o 
  -7   8   9       35.24      102.85    125.77 o 
  -6   8   9       56.97     -144.98    134.05 o 
  -5   8   9        3.84      -33.25     54.33 o 
  -4   8   9      169.84      163.24     60.85 o 
  -3   8   9        1.94       54.11     56.46 o 
  -2   8   9        6.43       42.29    107.21 o 
  -1   8   9       24.12      -11.63     52.79 o 
   0   8   9        8.67       16.25     30.18 o 
   1   8   9      244.93      287.69     46.85 o 
   2   8   9     1338.12     1504.91    140.71 o 
   3   8   9      223.12      380.03     96.18 o 
   4   8   9      117.15      217.99     85.19 o 
   5   8   9        0.09      207.54    144.97 o 
   6   8   9      182.33       82.47     85.65 o 
   7   8   9       22.49      449.63    185.40 o 
  -7   9   9       21.91       17.57    110.72 o 
  -6   9   9      121.98      463.67    258.40 o 
  -5   9   9      280.90      441.86    109.97 o 
  -4   9   9      684.37      565.91    103.25 o 
  -3   9   9       55.23      -34.89     63.04 o 
  -2   9   9        1.45       -8.41     44.82 o 
  -1   9   9       41.16      190.41     64.75 o 
   0   9   9        4.18       14.24     35.49 o 
   1   9   9      660.24      607.18     94.44 o 
   2   9   9      224.36      303.16     81.98 o 
   3   9   9       18.28       67.84     71.02 o 
   4   9   9        1.21      131.05    123.44 o 
   5   9   9      181.10      301.44    118.96 o 
   6   9   9      485.29      537.29    160.07 o 
  -6  10   9       27.03      289.36    134.19 o 
  -5  10   9      205.60      186.14    103.33 o 
  -4  10   9      112.65      199.33     81.88 o 
  -3  10   9       92.78      173.24     88.94 o 
  -2  10   9      867.30      734.43    107.00 o 
  -1  10   9      500.47      466.21    136.27 o 
   0  10   9      124.13       59.83    124.45 o 
   1  10   9      167.10       45.10     89.55 o 
   2  10   9      240.64      426.48    144.01 o 
   3  10   9       56.61      165.71    132.00 o 
   4  10   9      213.51      139.01    124.72 o 
   5  10   9      187.91      488.44    221.44 o 
  -4  11   9        0.64       50.95    112.50 o 
  -3  11   9       17.54       27.89     95.30 o 
  -2  11   9       71.60      -24.69     83.93 o 
  -1  11   9       37.28      129.54    100.94 o 
   0  11   9      195.47      190.09    118.50 o 
   1  11   9      164.58      298.48    115.42 o 
   2  11   9       25.02      144.99    100.11 o 
   3  11   9       18.89      260.04    136.93 o 
 -11   0  10       13.47      -46.51    236.28 o 
 -10   0  10      545.70      832.81    207.82 o 
  -9   0  10      445.75      231.05    378.90 o 
  -8   0  10     1256.17     1290.84    294.54 o 
  -7   0  10      168.12      306.49    123.74 o 
  -6   0  10      495.06      387.12     66.95 o 
  -5   0  10     5584.17     5346.69    182.83 o 
  -4   0  10     4606.23     4234.74    148.32 o 
  -3   0  10      706.05      675.59     47.98 o 
  -2   0  10      607.98      586.43     47.53 o 
  -1   0  10        7.42        2.85     22.02 o 
   0   0  10     1879.83     2266.55    150.92 o 
   1   0  10     3340.19     3401.41    141.76 o 
   2   0  10    15957.05    17122.33    646.28 o 
   3   0  10       39.14       49.93     19.42 o 
   4   0  10      349.89      197.18     46.14 o 
   5   0  10      177.85      116.97     33.10 o 
   6   0  10     1901.26     1733.29    125.61 o 
   7   0  10     4100.56     4023.01    235.05 o 
   8   0  10        6.31      -24.74    110.88 o 
   9   0  10      338.10      430.58    235.22 o 
  10   0  10       74.05      245.49    451.02 o 
 -11   1  10       81.99      211.96    123.16 o 
 -10   1  10       20.17       -8.85    100.02 o 
  -9   1  10      505.03      606.71    117.96 o 
  -8   1  10        0.56      -24.39     46.19 o 
  -7   1  10        1.85      -52.48     60.87 o 
  -6   1  10      302.53      333.55     46.09 o 
  -5   1  10     1311.09     1105.06     67.16 o 
  -4   1  10      100.52      135.71     28.30 o 
  -3   1  10     4264.19     4317.08     90.60 o 
  -2   1  10     2165.89     2446.30     72.07 o 
  -1   1  10     3440.12     3748.52     96.94 o 
   0   1  10     2738.05     2565.31     90.90 o 
   1   1  10     3154.83     3272.13     75.98 o 
   2   1  10      506.41      525.28     37.51 o 
   3   1  10     4850.74     4851.63    144.28 o 
   4   1  10      422.33      378.47     53.91 o 
   5   1  10       89.95      113.32     24.54 o 
   6   1  10      350.37      422.19     57.44 o 
   7   1  10     1010.54      970.64     97.54 o 
   8   1  10      714.39      778.36    126.05 o 
   9   1  10       84.83      189.16    111.43 o 
  10   1  10      177.78       83.51    102.73 o 
 -10   2  10       36.72        4.61     97.95 o 
  -9   2  10      711.19      656.58    111.95 o 
  -8   2  10      143.23      181.99     65.95 o 
  -7   2  10      728.81      792.66     97.95 o 
  -6   2  10      117.51      133.94     44.40 o 
  -5   2  10     2584.23     2568.01    116.47 o 
  -4   2  10     3952.14     3952.19    140.62 o 
  -3   2  10     1437.13     1278.79     64.61 o 
  -2   2  10       12.85        1.34     12.05 o 
  -1   2  10     1726.20     1971.48     66.69 o 
   0   2  10     2124.74     2336.88     81.38 o 
   1   2  10     4073.93     4061.49    100.26 o 
   2   2  10     2322.09     2301.84     92.98 o 
   3   2  10     1918.24     1785.02     85.32 o 
   4   2  10      102.96      157.44     53.21 o 
   5   2  10      996.82     1120.88     83.26 o 
   6   2  10     1652.30     1722.47    119.48 o 
   7   2  10      414.65      393.51     74.71 o 
   8   2  10      543.81      592.65    151.17 o 
   9   2  10      359.83      263.06    131.31 o 
 -10   3  10      113.13      277.06    104.69 o 
  -9   3  10       70.31      -22.89     66.37 o 
  -8   3  10        4.83       56.19     51.09 o 
  -7   3  10      501.62      457.56     73.02 o 
  -6   3  10     4085.11     3803.13    177.10 o 
  -5   3  10      376.81      306.38     49.21 o 
  -4   3  10        4.17       32.67     36.34 o 
  -3   3  10     2311.22     2533.94     77.59 o 
  -2   3  10     2028.33     1868.82     67.43 o 
  -1   3  10     1202.56     1083.95     53.00 o 
   0   3  10     4338.73     4378.72    123.70 o 
   1   3  10     7521.47     8155.09    189.05 o 
   2   3  10     2540.28     2449.32     78.61 o 
   3   3  10     6381.27     6631.91    162.91 o 
   4   3  10     3204.70     2894.78    146.56 o 
   5   3  10     1846.48     1819.77    116.41 o 
   6   3  10       67.41       59.32     55.60 o 
   7   3  10       19.95       60.96     58.49 o 
   8   3  10      155.31      245.15     96.39 o 
   9   3  10      299.86      237.64    113.99 o 
 -10   4  10        0.41      206.23     92.10 o 
  -9   4  10        5.63       78.89     68.84 o 
  -8   4  10       10.12      -34.72     58.37 o 
  -7   4  10      275.41      329.59     68.37 o 
  -6   4  10       57.41       96.31     71.20 o 
  -5   4  10       90.64      103.74     41.03 o 
  -4   4  10      203.72      147.44     27.02 o 
  -3   4  10        1.89       -1.70     28.57 o 
  -2   4  10      209.00      254.05     32.45 o 
  -1   4  10        0.93        2.97     20.11 o 
   0   4  10      372.08      428.78     40.29 o 
   1   4  10       36.24       83.73     26.21 o 
   2   4  10      450.23      479.62     41.22 o 
   3   4  10       35.15       59.41     40.82 o 
   4   4  10      200.09      174.88     37.63 o 
   5   4  10      638.39      592.93    129.33 o 
   6   4  10       15.11       39.40     61.87 o 
   7   4  10      164.48      352.96    130.17 o 
   8   4  10        1.05       27.02     94.90 o 
   9   4  10      112.31      169.96    156.22 o 
 -10   5  10       60.41      325.02    206.49 o 
  -9   5  10      182.09      107.10     91.72 o 
  -8   5  10       57.82      200.88    112.65 o 
  -7   5  10      351.95      429.15     86.03 o 
  -6   5  10      149.40      127.62     52.20 o 
  -5   5  10     1334.18     1379.63     95.27 o 
  -4   5  10     1341.20     1275.40     66.89 o 
  -3   5  10      922.19      835.31     54.98 o 
  -2   5  10     4639.82     4671.13    146.32 o 
  -1   5  10     8156.41     8125.66    248.37 o 
   0   5  10     1929.03     1923.60     85.29 o 
   1   5  10       57.00       77.83     39.20 o 
   2   5  10       62.14      122.24     33.27 o 
   3   5  10     2975.69     3000.73    124.46 o 
   4   5  10     2727.46     2650.89    119.59 o 
   5   5  10      513.41      465.04     60.25 o 
   6   5  10      183.16      156.17     87.38 o 
   7   5  10      197.46      178.19     79.23 o 
   8   5  10      935.87      925.34    143.49 o 
   9   5  10      916.70      668.34    186.67 o 
  -9   6  10      166.84      293.35    108.29 o 
  -8   6  10      143.37      218.22    105.34 o 
  -7   6  10       79.82      196.69     93.40 o 
  -6   6  10       16.58       89.24     87.17 o 
  -5   6  10       63.36       46.44     50.90 o 
  -4   6  10      231.70      261.37     41.85 o 
  -3   6  10     1280.28     1209.41     70.79 o 
  -2   6  10      725.24      726.18     55.16 o 
  -1   6  10      231.43      223.58     39.74 o 
   0   6  10       62.67      116.04     48.30 o 
   1   6  10      169.13      256.38     40.64 o 
   2   6  10      480.07      512.60     56.44 o 
   3   6  10      634.91      632.32     63.30 o 
   4   6  10      216.67      237.20     48.08 o 
   5   6  10       28.71      -10.73     36.47 o 
   6   6  10       81.04       42.50     87.42 o 
   7   6  10      452.84      575.36    121.25 o 
   8   6  10      591.39      424.57    176.79 o 
  -9   7  10        0.59       68.84     92.27 o 
  -8   7  10      360.97      342.42    139.33 o 
  -7   7  10      226.93      125.77     80.78 o 
  -6   7  10       52.68       68.91    120.70 o 
  -5   7  10      127.53      146.59    184.88 o 
  -4   7  10      294.23      313.31     64.58 o 
  -3   7  10       54.28      136.77     74.61 o 
  -2   7  10      901.28      843.24     65.90 o 
  -1   7  10       46.18       56.99     46.85 o 
   0   7  10        1.23       40.14     34.50 o 
   1   7  10        9.87       87.59     61.44 o 
   2   7  10     2140.43     1940.48    109.53 o 
   3   7  10       78.32       95.85     89.92 o 
   4   7  10       26.90      219.24     75.58 o 
   5   7  10      190.72      282.00     89.85 o 
   6   7  10      102.05      362.16    115.02 o 
   7   7  10       45.48      134.05     97.46 o 
   8   7  10      108.65       86.54    213.24 o 
  -8   8  10      272.18      320.67    134.33 o 
  -7   8  10       54.75      103.22     92.22 o 
  -6   8  10      104.30       -3.67    167.34 o 
  -5   8  10       74.32      127.06     74.35 o 
  -4   8  10     1587.15     1202.07    132.92 o 
  -3   8  10      444.18      511.66     77.94 o 
  -2   8  10      875.83      891.54     91.93 o 
  -1   8  10       14.03       -8.10     32.62 o 
   0   8  10      410.78      438.27     68.28 o 
   1   8  10      697.16      729.47     73.57 o 
   2   8  10      823.55      939.57    103.54 o 
   3   8  10     1542.01     1695.25    156.53 o 
   4   8  10      366.44      410.21    161.69 o 
   5   8  10      220.09      331.04    112.99 o 
   6   8  10      480.56      403.28    120.84 o 
   7   8  10      177.63      290.59    152.25 o 
  -7   9  10        3.25      176.45    119.97 o 
  -6   9  10       16.34       95.63     95.66 o 
  -5   9  10      296.72      305.27    103.93 o 
  -4   9  10      506.25      511.25     95.67 o 
  -3   9  10       93.25      201.76    119.24 o 
  -2   9  10       67.78       70.70     52.92 o 
  -1   9  10       22.44       96.88     65.58 o 
   0   9  10       38.46      153.47     53.48 o 
   1   9  10      589.02      442.83     86.93 o 
   2   9  10       11.03      122.35     95.54 o 
   3   9  10       77.47      266.40    100.74 o 
   4   9  10       16.70       53.94     69.28 o 
   5   9  10      134.96      171.71    102.11 o 
   6   9  10       39.89       88.99    116.72 o 
  -6  10  10        1.59      171.25    129.82 o 
  -5  10  10       89.86      146.18    101.87 o 
  -4  10  10       44.54      126.53     99.53 o 
  -3  10  10      160.35      294.89     84.65 o 
  -2  10  10       53.22      125.96     74.48 o 
  -1  10  10      155.54      200.22    124.92 o 
   0  10  10        7.50       20.38    117.92 o 
   1  10  10      550.24      631.41    143.88 o 
   2  10  10      343.85      317.15     98.66 o 
   3  10  10       44.59      -11.05     86.60 o 
   4  10  10        5.56       49.48     94.16 o 
   5  10  10      195.51        3.94    262.47 o 
  -4  11  10      176.95       63.68    113.37 o 
  -3  11  10       21.02      328.19    120.41 o 
  -2  11  10      106.38       96.73    101.50 o 
  -1  11  10      316.47       54.07     89.57 o 
   0  11  10      567.21      540.95    152.13 o 
   1  11  10      238.64      402.96    189.71 o 
   2  11  10       30.09      121.48     99.23 o 
   3  11  10       36.84      -40.83    121.07 o 
 -11   1  11      205.34       66.98    121.14 o 
 -10   1  11      121.57       81.04    108.80 o 
  -9   1  11      236.59      324.31    157.59 o 
  -8   1  11     1143.97     1253.11    105.94 o 
  -7   1  11      990.57      986.01     96.46 o 
  -6   1  11      234.12      260.48     44.97 o 
  -5   1  11      596.00      594.18     52.07 o 
  -4   1  11      124.90      216.70     33.56 o 
  -3   1  11     6601.45     6744.43    159.71 o 
  -2   1  11     9590.71    10621.67    265.22 o 
  -1   1  11     4158.04     4019.59    118.58 o 
   0   1  11     1641.29     1516.74     55.90 o 
   1   1  11     2075.76     2048.53     65.11 o 
   2   1  11    13090.38    13145.20    320.02 o 
   3   1  11     2410.27     2072.47    100.38 o 
   4   1  11      330.16      352.12     69.14 o 
   5   1  11      141.33      124.71     52.11 o 
   6   1  11      376.85      359.89     52.18 o 
   7   1  11     1799.52     1794.29    169.65 o 
   8   1  11      319.93      510.61    120.31 o 
   9   1  11      188.24      199.17    153.79 o 
 -10   2  11      332.18      305.74    111.66 o 
  -9   2  11      574.09      781.20    178.06 o 
  -8   2  11       95.54      183.25    136.96 o 
  -7   2  11       55.13      102.27     83.49 o 
  -6   2  11     3020.22     2914.14    138.64 o 
  -5   2  11      955.09      920.40     80.80 o 
  -4   2  11        4.93       10.47     47.20 o 
  -3   2  11      324.16      335.80     37.67 o 
  -2   2  11      427.42      502.94     32.68 o 
  -1   2  11      485.56      498.49     33.82 o 
   0   2  11     3027.04     2994.77     89.30 o 
   1   2  11     4098.48     4010.74    102.99 o 
   2   2  11      705.47      806.04     54.48 o 
   3   2  11      625.77      649.34     84.22 o 
   4   2  11     1315.02     1142.20     74.60 o 
   5   2  11     1746.80     1733.00    130.12 o 
   6   2  11      360.17      426.94     66.66 o 
   7   2  11       45.97      291.12     63.13 o 
   8   2  11        0.27      165.83    120.65 o 
   9   2  11       34.90      212.14    115.42 o 
 -10   3  11       14.12        1.65     87.70 o 
  -9   3  11        1.51       91.32     73.86 o 
  -8   3  11        4.77      192.31     84.45 o 
  -7   3  11      390.66      353.59     65.13 o 
  -6   3  11       96.03       66.99     68.87 o 
  -5   3  11        0.17       56.21     45.93 o 
  -4   3  11        6.48       -7.09     25.81 o 
  -3   3  11      840.91      700.23     44.64 o 
  -2   3  11     2054.04     1780.06     67.55 o 
  -1   3  11      642.60      860.73     48.48 o 
   0   3  11     1896.55     1940.49     77.38 o 
   1   3  11      823.99      899.43     46.92 o 
   2   3  11       48.67       93.16     24.33 o 
   3   3  11     1100.88     1106.94     76.43 o 
   4   3  11      461.04      487.74     55.19 o 
   5   3  11      767.50      696.84     73.33 o 
   6   3  11      129.33      106.66     52.35 o 
   7   3  11      240.68      387.78     82.10 o 
   8   3  11      573.26      653.94    108.45 o 
   9   3  11       55.80      -49.78     99.72 o 
 -10   4  11      736.12      874.00    193.39 o 
  -9   4  11      207.44      294.05     99.38 o 
  -8   4  11      100.99      240.29     77.06 o 
  -7   4  11      158.43      131.99     61.49 o 
  -6   4  11     1350.57     1244.06     98.64 o 
  -5   4  11     2428.47     2343.04    121.09 o 
  -4   4  11     1923.14     1808.69     99.67 o 
  -3   4  11     2235.96     2169.06     83.80 o 
  -2   4  11      412.12      420.54     40.42 o 
  -1   4  11      910.21      809.34     56.10 o 
   0   4  11     3449.89     3397.36    147.84 o 
   1   4  11     6922.61     7502.57    201.22 o 
   2   4  11      812.07      706.36     69.88 o 
   3   4  11        0.28       62.90     25.99 o 
   4   4  11     2796.71     3049.76    179.71 o 
   5   4  11     1958.58     1995.49    135.30 o 
   6   4  11      213.23      390.59     68.83 o 
   7   4  11      331.05      365.19     85.24 o 
   8   4  11       34.96       35.08     67.59 o 
   9   4  11      453.84      190.25    177.18 o 
 -10   5  11        1.34       63.52    246.40 o 
  -9   5  11       11.83       54.23    100.64 o 
  -8   5  11       39.04       97.77     64.24 o 
  -7   5  11      777.35      778.63    102.67 o 
  -6   5  11       94.21      139.88     51.00 o 
  -5   5  11        7.23        5.85     32.45 o 
  -4   5  11      346.28      360.04     39.74 o 
  -3   5  11        7.28       -1.37     21.25 o 
  -2   5  11     1091.80     1104.67     67.09 o 
  -1   5  11      108.42       52.91     28.15 o 
   0   5  11      296.28      344.00     41.33 o 
   1   5  11      207.64      309.88     40.94 o 
   2   5  11      765.99      745.57     60.86 o 
   3   5  11      505.18      429.47     49.86 o 
   4   5  11      715.28      619.74     56.99 o 
   5   5  11      114.85       80.38     71.09 o 
   6   5  11        6.33      179.95    111.93 o 
   7   5  11       14.38       27.22     62.84 o 
   8   5  11      243.08      316.08    109.38 o 
  -9   6  11      188.93      255.93    110.57 o 
  -8   6  11       22.00       -8.62     79.18 o 
  -7   6  11        3.34       30.67     66.32 o 
  -6   6  11      162.82      117.89     49.07 o 
  -5   6  11      326.48      253.96     53.20 o 
  -4   6  11     1797.66     1606.07     84.04 o 
  -3   6  11       74.98       84.96     41.02 o 
  -2   6  11      247.52      283.63     41.38 o 
  -1   6  11     1047.96      988.05     66.50 o 
   0   6  11      834.08      811.26     79.95 o 
   1   6  11      186.46      182.45     44.48 o 
   2   6  11      844.25      903.03     72.71 o 
   3   6  11        9.73       33.04     33.34 o 
   4   6  11      382.42      365.41     56.72 o 
   5   6  11     1075.15      894.27     99.71 o 
   6   6  11      411.89      553.23     96.63 o 
   7   6  11      119.90      128.20     99.53 o 
   8   6  11       53.55        1.07     77.98 o 
  -8   7  11      454.06      459.90    120.88 o 
  -7   7  11      428.92      411.36    110.91 o 
  -6   7  11      560.42      819.94    177.03 o 
  -5   7  11      184.43      252.24    130.70 o 
  -4   7  11      355.78      389.77     59.80 o 
  -3   7  11     1701.82     1619.82    125.22 o 
  -2   7  11     2692.92     2543.40    121.78 o 
  -1   7  11     2021.80     2060.76    107.92 o 
   0   7  11      238.85      260.02     50.56 o 
   1   7  11      132.58      230.90     47.56 o 
   2   7  11      988.49      921.09    107.67 o 
   3   7  11     1336.10     1272.40     94.84 o 
   4   7  11      194.39      255.71     62.48 o 
   5   7  11       51.22      -29.32     63.23 o 
   6   7  11       97.23      158.50     98.74 o 
   7   7  11       12.56      137.02    126.06 o 
  -8   8  11       49.35      -53.00    100.21 o 
  -7   8  11       33.60       97.15    102.94 o 
  -6   8  11        1.30      220.48    132.97 o 
  -5   8  11       14.58      109.97     79.00 o 
  -4   8  11       45.72      126.08    139.08 o 
  -3   8  11       68.89      -12.75     48.18 o 
  -2   8  11       43.20       59.99     49.72 o 
  -1   8  11       12.86       43.91     50.29 o 
   0   8  11       39.90      108.35     51.02 o 
   1   8  11        6.71      102.62     53.56 o 
   2   8  11       16.46      152.26    104.34 o 
   3   8  11        3.74      196.00     83.35 o 
   4   8  11      131.08      305.38    101.08 o 
   5   8  11        0.42       57.46     79.52 o 
   6   8  11       87.40      170.87     99.80 o 
   7   8  11       34.54      188.80    121.22 o 
  -7   9  11      290.18      381.75    126.37 o 
  -6   9  11      223.34      344.66    118.91 o 
  -5   9  11       18.80       64.27     79.90 o 
  -4   9  11      145.84      116.81     73.17 o 
  -3   9  11      668.69      486.18     98.66 o 
  -2   9  11      116.94      188.70     68.32 o 
  -1   9  11       66.39      -18.07     58.55 o 
   0   9  11       50.60       32.54     47.51 o 
   1   9  11      206.44      267.05    155.85 o 
   2   9  11     1039.73     1163.84    146.04 o 
   3   9  11      861.50     1079.56    163.83 o 
   4   9  11      253.73      234.73     91.81 o 
   5   9  11        8.43       30.47     82.26 o 
   6   9  11       13.12       14.57     94.88 o 
  -6  10  11       31.50      112.35    124.89 o 
  -5  10  11       68.74      -16.91     79.69 o 
  -4  10  11      374.71      198.63    118.14 o 
  -3  10  11      406.17      567.92    104.14 o 
  -2  10  11       67.90      -12.49     56.61 o 
  -1  10  11       28.07      179.10    113.41 o 
   0  10  11      590.85      686.71    134.17 o 
   1  10  11      355.82      527.53    144.47 o 
   2  10  11       68.39       87.23     83.87 o 
   3  10  11       47.28       -2.06     62.65 o 
   4  10  11        7.65      171.65    122.69 o 
  -4  11  11       11.95       39.00    132.94 o 
  -3  11  11        0.49      -69.04     91.62 o 
  -2  11  11      135.41      297.32    127.04 o 
  -1  11  11      151.23      227.87    146.24 o 
   0  11  11      129.43      242.01    123.39 o 
   1  11  11       15.60       61.35    117.59 o 
   2  11  11      111.80      363.99    185.44 o 
   3  11  11       78.96      160.34    135.39 o 
 -10   0  12      962.19      708.47    204.45 o 
  -9   0  12      138.79       89.24    108.93 o 
  -8   0  12     1693.56     1395.33    316.24 o 
  -7   0  12      575.49      725.58    138.27 o 
  -6   0  12      735.24      517.67    107.79 o 
  -5   0  12     1650.23     1488.02     81.76 o 
  -4   0  12      963.59     1030.26    100.39 o 
  -3   0  12      627.12      576.63     48.62 o 
  -2   0  12      212.30      243.91     56.59 o 
  -1   0  12    22482.09    24890.34    614.79 o 
   0   0  12    12156.51    13763.30    374.20 o 
   1   0  12      385.74      438.04     73.79 o 
   2   0  12      229.87      312.27     65.53 o 
   3   0  12     3293.67     3253.58    229.28 o 
   4   0  12      377.98      348.96     86.47 o 
   5   0  12     1636.95     1918.23    206.50 o 
   6   0  12       18.13      -23.00     82.50 o 
   7   0  12      147.66      228.74    114.48 o 
   8   0  12        5.79      -68.54    123.57 o 
   9   0  12      653.90      609.39    756.41 o 
 -10   1  12        5.89      -21.77     87.85 o 
  -9   1  12      503.70      479.06    127.97 o 
  -8   1  12      179.33        6.07     57.77 o 
  -7   1  12      113.75      126.90     44.23 o 
  -6   1  12      439.26      468.35     57.36 o 
  -5   1  12      894.00      961.55     70.81 o 
  -4   1  12     2844.38     2843.31    115.04 o 
  -3   1  12      130.97      145.34     25.68 o 
  -2   1  12     2075.02     2136.47    109.74 o 
  -1   1  12      591.49      627.68     37.81 o 
   0   1  12     2873.31     2977.41     89.48 o 
   1   1  12      187.02      170.21     39.26 o 
   2   1  12     4808.71     5072.35    271.30 o 
   3   1  12        5.79       17.94     20.07 o 
   4   1  12       64.75       69.46     56.73 o 
   5   1  12       92.18       78.40     33.81 o 
   6   1  12     1523.08     1475.28    142.01 o 
   7   1  12      300.81      404.74     90.31 o 
   8   1  12        2.69      228.40     96.79 o 
   9   1  12      323.64      195.65    103.89 o 
 -10   2  12      145.17      168.78     98.15 o 
  -9   2  12        0.26       92.68    149.72 o 
  -8   2  12        5.34      208.05     75.59 o 
  -7   2  12      959.05      916.66    116.26 o 
  -6   2  12     1554.65     1575.53    102.12 o 
  -5   2  12     3480.92     3486.46    177.11 o 
  -4   2  12      463.54      425.31     48.45 o 
  -3   2  12        4.16       30.92     15.34 o 
  -2   2  12     3823.44     4048.17    115.11 o 
  -1   2  12     2156.34     1964.85     73.43 o 
   0   2  12     4407.60     4468.37    122.94 o 
   1   2  12      159.90      153.40     23.51 o 
   2   2  12      237.40      256.01     41.34 o 
   3   2  12     2148.35     2140.51    102.22 o 
   4   2  12     7223.71     7292.81    242.93 o 
   5   2  12      439.39      383.48     52.34 o 
   6   2  12      485.24      549.71     76.97 o 
   7   2  12       46.50      181.37    104.32 o 
   8   2  12      664.26      569.34    121.75 o 
   9   2  12      186.90      162.11    112.60 o 
 -10   3  12      267.10      237.27    123.82 o 
  -9   3  12     1112.59     1032.03    126.52 o 
  -8   3  12     1455.81     1372.45    122.75 o 
  -7   3  12      541.77      565.20     83.46 o 
  -6   3  12      973.73      834.87     79.34 o 
  -5   3  12      375.12      470.28     72.35 o 
  -4   3  12      970.59      869.39     70.68 o 
  -3   3  12     4916.79     4504.38    134.04 o 
  -2   3  12      863.38      814.40     48.34 o 
  -1   3  12      360.15      427.03     37.02 o 
   0   3  12     1753.42     1792.67     81.20 o 
   1   3  12    10269.32    10453.63    288.86 o 
   2   3  12     1388.41     1209.27     53.38 o 
   3   3  12     1397.81     1363.20     85.56 o 
   4   3  12      129.15      127.09     43.64 o 
   5   3  12      622.11      603.60     73.53 o 
   6   3  12       56.15       47.70     59.39 o 
   7   3  12      171.03      177.87    102.41 o 
   8   3  12      632.06      634.00    135.93 o 
   9   3  12        0.40      209.37    164.28 o 
 -10   4  12        8.54       96.77    114.68 o 
  -9   4  12      226.90      348.41    107.19 o 
  -8   4  12      101.74      201.85     71.90 o 
  -7   4  12        5.99      135.90     63.12 o 
  -6   4  12      267.72      311.63     63.50 o 
  -5   4  12        0.18      -62.63     47.34 o 
  -4   4  12        2.14      137.72     60.11 o 
  -3   4  12      114.15      151.14     27.96 o 
  -2   4  12        7.61       41.94     25.00 o 
  -1   4  12      160.68      224.61     30.85 o 
   0   4  12       12.03       42.06     28.32 o 
   1   4  12     1155.43     1232.10     67.97 o 
   2   4  12       49.38       90.73     29.01 o 
   3   4  12      251.31      288.28     31.63 o 
   4   4  12        0.18       79.60     53.61 o 
   5   4  12      128.19       44.07     49.00 o 
   6   4  12      150.47      217.33     70.26 o 
   7   4  12       44.40      261.88     87.43 o 
   8   4  12        7.82       17.78     75.79 o 
   9   4  12      280.91      486.66    156.69 o 
  -9   5  12      173.49      245.88    111.62 o 
  -8   5  12     1584.21     1409.66    139.81 o 
  -7   5  12      207.31      385.45     97.11 o 
  -6   5  12       45.76       -9.74     40.42 o 
  -5   5  12      624.01      667.23     85.11 o 
  -4   5  12     3034.53     2886.49    146.02 o 
  -3   5  12     4193.15     4275.83    174.66 o 
  -2   5  12     2328.49     2227.17    101.77 o 
  -1   5  12      778.10      764.85     58.93 o 
   0   5  12      924.49      952.89     73.34 o 
   1   5  12      505.46      602.40     53.58 o 
   2   5  12     2825.68     2799.91    116.57 o 
   3   5  12      977.03      897.17     65.03 o 
   4   5  12        0.64       95.96     46.98 o 
   5   5  12       42.06       73.08     50.31 o 
   6   5  12      474.15      687.91    106.53 o 
   7   5  12     1944.60     1994.81    175.88 o 
   8   5  12      353.33      418.68    119.24 o 
  -9   6  12        9.73      165.24    135.08 o 
  -8   6  12      131.89       -8.18     71.79 o 
  -7   6  12      193.38      308.04    113.75 o 
  -6   6  12       37.82      262.40    102.38 o 
  -5   6  12       28.54       65.21     40.85 o 
  -4   6  12        9.72       14.94     43.68 o 
  -3   6  12      116.08      105.62     35.08 o 
  -2   6  12     1093.56     1107.58     75.12 o 
  -1   6  12     1802.40     1778.42     94.23 o 
   0   6  12      615.78      757.15     68.44 o 
   1   6  12        8.12       35.27     38.53 o 
   2   6  12      232.44      222.65     43.17 o 
   3   6  12       53.17       42.26     37.10 o 
   4   6  12      295.87      386.05     77.33 o 
   5   6  12       79.18      -17.04     49.22 o 
   6   6  12       54.26      -46.06     59.95 o 
   7   6  12        0.06      129.35     99.85 o 
   8   6  12      117.74      123.19    106.56 o 
  -8   7  12        2.44       31.72     87.11 o 
  -7   7  12       22.46       69.69    103.61 o 
  -6   7  12        0.68      134.40     93.33 o 
  -5   7  12       94.51      284.00    158.02 o 
  -4   7  12      364.75      530.29     79.67 o 
  -3   7  12      670.90      650.33     64.26 o 
  -2   7  12       25.42       78.59     41.86 o 
  -1   7  12       26.29      161.67     56.20 o 
   0   7  12       76.47       89.27     40.75 o 
   1   7  12      790.77      811.49     76.00 o 
   2   7  12      302.17      343.16     61.64 o 
   3   7  12       36.26       15.84     45.61 o 
   4   7  12      108.01      138.06     49.63 o 
   5   7  12       22.20       57.52    105.30 o 
   6   7  12      120.79      138.46    100.71 o 
   7   7  12       94.20      171.54    317.22 o 
  -8   8  12        4.05      -65.71    100.86 o 
  -7   8  12      351.99      436.07    164.78 o 
  -6   8  12      953.60     1133.90    188.59 o 
  -5   8  12      897.13     1039.36    139.14 o 
  -4   8  12      192.85      330.45     77.77 o 
  -3   8  12       29.90      115.39     55.69 o 
  -2   8  12      424.38      451.53     85.27 o 
  -1   8  12     2228.05     2033.36    122.29 o 
   0   8  12      603.84      762.31     87.16 o 
   1   8  12        3.25      107.35     71.80 o 
   2   8  12       11.89      -16.98     40.57 o 
   3   8  12      636.83      822.97    137.12 o 
   4   8  12     1269.39     1236.90    133.03 o 
   5   8  12      455.03      540.54    132.12 o 
   6   8  12       26.62      -54.81     88.62 o 
  -7   9  12       25.35      390.04    160.82 o 
  -6   9  12       76.16      -26.94     89.28 o 
  -5   9  12        1.55      190.60     93.96 o 
  -4   9  12      205.23      208.50    157.78 o 
  -3   9  12       24.77       46.57    131.90 o 
  -2   9  12      235.34      374.17     92.71 o 
  -1   9  12       48.95       38.66     54.95 o 
   0   9  12       53.38        5.05     50.90 o 
   1   9  12      141.11      347.31     93.97 o 
   2   9  12        0.47       87.02     90.91 o 
   3   9  12       17.34      236.11     94.98 o 
   4   9  12       55.55      221.75    136.08 o 
   5   9  12       13.12      251.52    153.11 o 
  -5  10  12       19.24      121.24    128.93 o 
  -4  10  12       33.91      298.58    126.71 o 
  -3  10  12       11.11      209.71     85.16 o 
  -2  10  12      157.43      119.60     81.11 o 
  -1  10  12      403.65      542.43    209.69 o 
   0  10  12      494.04      411.79    115.46 o 
   1  10  12      118.28      -13.21     73.75 o 
   2  10  12       90.36       -5.65     84.88 o 
   3  10  12      118.09      188.99    136.32 o 
   4  10  12      175.44      351.04    137.06 o 
  -3  11  12      270.42      299.80    156.37 o 
  -2  11  12       21.70      454.39    306.99 o 
  -1  11  12       24.95      438.69    182.58 o 
   0  11  12      159.07      242.92    123.68 o 
   1  11  12       41.38      155.53    118.63 o 
   2  11  12      105.42      331.54    155.35 o 
 -10   1  13     1046.42     1296.58    219.18 o 
  -9   1  13     1102.20      968.99    167.09 o 
  -8   1  13       38.26      158.74    109.03 o 
  -7   1  13      258.05      211.97     51.21 o 
  -6   1  13      831.01      797.59     66.96 o 
  -5   1  13     2816.59     2720.32    120.64 o 
  -4   1  13     2220.58     2088.34     96.69 o 
  -3   1  13      667.10      663.93     50.40 o 
  -2   1  13        2.46       22.79     18.31 o 
  -1   1  13     4939.79     5328.46    145.76 o 
   0   1  13     6555.94     7005.57    176.20 o 
   1   1  13     3025.65     2852.29    128.04 o 
   2   1  13     1204.38     1235.49     80.59 o 
   3   1  13      107.66       50.00     65.74 o 
   4   1  13      188.76      207.70     34.03 o 
   5   1  13     3145.05     2840.32    195.86 o 
   6   1  13     2779.27     2637.72    195.06 o 
   7   1  13      525.59      474.25    104.16 o 
   8   1  13        7.70      -32.41    133.40 o 
   9   1  13       88.71       80.63     95.31 o 
 -10   2  13       10.19      -13.69     83.33 o 
  -9   2  13      511.64      664.09    120.24 o 
  -8   2  13      550.78      483.90     74.73 o 
  -7   2  13      284.62      255.04     55.20 o 
  -6   2  13     1664.34     1688.07    106.56 o 
  -5   2  13      274.59      254.48     51.70 o 
  -4   2  13     1190.23     1510.65     87.61 o 
  -3   2  13      780.34      689.88     41.26 o 
  -2   2  13     6156.06     6716.61    177.93 o 
  -1   2  13     9687.85    10756.72    245.70 o 
   0   2  13      439.07      491.01     39.21 o 
   1   2  13       85.95       51.91     26.15 o 
   2   2  13     3223.22     3020.24    122.04 o 
   3   2  13     4109.22     4229.30    168.26 o 
   4   2  13      897.33      878.59     71.43 o 
   5   2  13       91.68      118.29     66.84 o 
   6   2  13      318.45      440.10     74.20 o 
   7   2  13        2.35       13.93     68.11 o 
   8   2  13      199.39      268.81    107.88 o 
   9   2  13      335.42      257.31    131.65 o 
 -10   3  13        9.31       47.02    196.81 o 
  -9   3  13      129.48      163.41    158.48 o 
  -8   3  13     1141.04     1065.20    110.96 o 
  -7   3  13      392.24      416.64     68.49 o 
  -6   3  13     2712.31     2570.88    145.53 o 
  -5   3  13      529.64      437.60     59.69 o 
  -4   3  13      823.72      968.01     84.15 o 
  -3   3  13     2333.57     2512.41     86.74 o 
  -2   3  13      853.75      921.28     54.23 o 
  -1   3  13     1892.89     1987.40    103.32 o 
   0   3  13     1288.70     1442.18     68.44 o 
   1   3  13     1641.72     1547.54     69.61 o 
   2   3  13      976.42     1034.93     94.58 o 
   3   3  13      659.07      747.80     87.21 o 
   4   3  13     1254.30     1105.38    135.63 o 
   5   3  13      397.04      407.50     66.26 o 
   6   3  13      861.91      850.59     96.24 o 
   7   3  13      149.98      213.76    107.47 o 
   8   3  13       14.56      171.66    131.06 o 
   9   3  13      182.41      219.68    130.45 o 
 -10   4  13       51.41       40.04    109.48 o 
  -9   4  13       64.31        5.29     76.66 o 
  -8   4  13      586.71      510.34     91.22 o 
  -7   4  13     2067.37     1928.96    154.73 o 
  -6   4  13      748.43      642.50     89.07 o 
  -5   4  13      151.30      221.82     60.56 o 
  -4   4  13      224.38      254.88     50.43 o 
  -3   4  13     2226.43     2075.44     85.26 o 
  -2   4  13     5141.39     4880.28    155.28 o 
  -1   4  13      936.11      819.66     58.34 o 
   0   4  13       60.64       64.33     29.83 o 
   1   4  13     2349.49     2304.69     98.92 o 
   2   4  13     2465.46     2357.53     93.59 o 
   3   4  13     4077.19     4335.33    188.10 o 
   4   4  13     1369.98     1421.86    106.96 o 
   5   4  13       57.11      184.19    102.43 o 
   6   4  13      119.82      234.12     69.25 o 
   7   4  13     1055.11     1060.39    129.60 o 
   8   4  13      568.78      551.69    139.77 o 
  -9   5  13       78.51       50.48     82.87 o 
  -8   5  13      241.05      164.50    130.76 o 
  -7   5  13      205.92      166.12     96.93 o 
  -6   5  13      212.62      199.91     92.25 o 
  -5   5  13       51.42      162.99     92.30 o 
  -4   5  13        0.66       56.71     40.25 o 
  -3   5  13       18.77       67.28     32.51 o 
  -2   5  13      490.64      474.77     52.53 o 
  -1   5  13       90.15      141.61     68.79 o 
   0   5  13       18.61       98.98     37.39 o 
   1   5  13      109.00      108.20     35.01 o 
   2   5  13       75.28       14.64     28.76 o 
   3   5  13      310.50      332.62     44.15 o 
   4   5  13        0.38       42.71     45.04 o 
   5   5  13      130.98      224.76     69.72 o 
   6   5  13       13.39      102.18    108.08 o 
   7   5  13      131.09      187.52    118.54 o 
   8   5  13        2.78      208.03    232.53 o 
  -9   6  13        0.38      423.89    239.43 o 
  -8   6  13      656.50      520.87    237.38 o 
  -7   6  13      604.60      603.91    120.14 o 
  -6   6  13      351.26      316.93     66.21 o 
  -5   6  13        4.20       38.16     64.40 o 
  -4   6  13      962.37      802.34     62.70 o 
  -3   6  13     2971.11     2842.11    125.57 o 
  -2   6  13     2830.47     2743.68    128.64 o 
  -1   6  13      438.14      391.24     53.03 o 
   0   6  13        5.27      -56.14     56.91 o 
   1   6  13       18.70       23.84     35.40 o 
   2   6  13      155.26      125.24     44.00 o 
   3   6  13      205.68      380.03     55.42 o 
   4   6  13     1285.13     1378.71    122.09 o 
   5   6  13      749.20      728.52    100.48 o 
   6   6  13      354.93      461.88     92.82 o 
   7   6  13      550.70      607.97    137.07 o 
  -8   7  13      124.51      -28.94     92.94 o 
  -7   7  13       44.58       69.75    117.77 o 
  -6   7  13      224.57      317.05    143.38 o 
  -5   7  13      283.95      442.90    115.92 o 
  -4   7  13      111.79      257.34     92.73 o 
  -3   7  13       64.04       63.95     40.28 o 
  -2   7  13       31.92       36.63     52.16 o 
  -1   7  13      827.67      793.26     74.68 o 
   0   7  13      208.96      239.16     81.16 o 
   1   7  13      629.30      636.46     69.74 o 
   2   7  13      405.96      394.18     61.41 o 
   3   7  13       10.67       29.33     41.44 o 
   4   7  13      240.15      492.62     83.89 o 
   5   7  13      626.30      794.14    133.04 o 
   6   7  13      766.39      469.50    228.53 o 
   7   7  13      106.85        3.50    246.15 o 
  -7   8  13       80.28      183.51    197.18 o 
  -6   8  13       32.97       71.60     86.62 o 
  -5   8  13      110.87       58.93     98.83 o 
  -4   8  13       35.34      167.31    127.79 o 
  -3   8  13        1.78       89.16     55.98 o 
  -2   8  13       12.93       25.10     42.51 o 
  -1   8  13      143.14      195.22     53.92 o 
   0   8  13        9.19       68.52     50.27 o 
   1   8  13       96.06      148.23     57.34 o 
   2   8  13       71.24      163.66     55.75 o 
   3   8  13      243.18      134.88     92.30 o 
   4   8  13      314.24      118.08     92.99 o 
   5   8  13       14.17       29.79     92.14 o 
   6   8  13        3.66      -20.99     85.31 o 
  -7   9  13       57.63       63.79    116.12 o 
  -6   9  13      328.14      227.24    124.30 o 
  -5   9  13      432.47      643.11    134.52 o 
  -4   9  13      591.59      589.52    145.94 o 
  -3   9  13       31.70      157.14     78.14 o 
  -2   9  13       98.33      300.90    100.10 o 
  -1   9  13       84.03      126.22     62.68 o 
   0   9  13      394.45      440.33     89.56 o 
   1   9  13      631.29      678.80    120.52 o 
   2   9  13      171.75      404.52    107.45 o 
   3   9  13       21.65       54.19     68.88 o 
   4   9  13       46.24      107.16    105.47 o 
   5   9  13      335.01      264.64    206.99 o 
  -5  10  13       24.49        5.15    100.38 o 
  -4  10  13       11.38      -80.12    103.60 o 
  -3  10  13       79.95      300.48    111.11 o 
  -2  10  13       36.66       48.21     79.83 o 
  -1  10  13       16.43      179.93    148.28 o 
   0  10  13       32.89       38.06     82.25 o 
   1  10  13      115.77      137.52     92.95 o 
   2  10  13      168.70       94.07     79.82 o 
   3  10  13       31.55      108.44     91.69 o 
   4  10  13       41.83       -0.70     95.67 o 
  -3  11  13      149.96      163.94    206.53 o 
  -2  11  13        1.34      374.85    185.51 o 
  -1  11  13      113.88      221.12    140.56 o 
   0  11  13      265.01      293.86    150.55 o 
   1  11  13      256.58      247.39    125.54 o 
   2  11  13        7.82      -10.15     97.57 o 
 -10   0  14      574.74      673.27    283.44 o 
  -9   0  14      812.08      624.57    184.78 o 
  -8   0  14       49.29       75.22    138.86 o 
  -7   0  14      109.73       99.56    222.98 o 
  -6   0  14       23.29      233.68    124.91 o 
  -5   0  14     4478.12     3809.67    307.22 o 
  -4   0  14     4815.64     4988.21    191.40 o 
  -3   0  14     4233.56     3981.59    167.23 o 
  -2   0  14     2349.91     2132.82    132.63 o 
  -1   0  14     3554.74     4039.77    172.66 o 
   0   0  14     8138.84     8343.76    280.61 o 
   1   0  14    11339.63    11566.88    336.27 o 
   2   0  14     2329.39     2196.55     83.90 o 
   3   0  14      334.29      348.29     85.59 o 
   5   0  14     4449.71     4811.25    393.54 o 
   6   0  14     1513.44     1880.30    229.61 o 
   7   0  14     1029.52      914.15    313.38 o 
   8   0  14      988.17      958.92    313.14 o 
   9   0  14      235.54      142.50    168.60 o 
 -10   1  14      137.41       21.49    125.99 o 
  -9   1  14        0.36      128.87    140.25 o 
  -8   1  14      164.90      195.63     91.05 o 
  -7   1  14      722.48      653.11    104.74 o 
  -6   1  14     1875.43     1655.64    142.20 o 
  -5   1  14       88.90       78.75     45.83 o 
  -4   1  14       10.26       22.65     15.90 o 
  -3   1  14      402.33      369.95     33.88 o 
  -2   1  14       63.34       81.33     33.86 o 
  -1   1  14     1664.41     1773.11     74.65 o 
   0   1  14      611.09      563.30     40.75 o 
   1   1  14     6162.06     6465.74    204.89 o 
   2   1  14       46.34       98.12     30.36 o 
   3   1  14       57.49      104.97     53.28 o 
   4   1  14        5.29       71.79     77.39 o 
   5   1  14      250.26      368.33     80.63 o 
   6   1  14       33.24        2.40     47.37 o 
   7   1  14        9.51       75.67     88.11 o 
   8   1  14       16.02       11.04     83.94 o 
   9   1  14      212.59      190.00    120.53 o 
 -10   2  14      131.50      285.47    128.98 o 
  -9   2  14      256.49      206.13     95.33 o 
  -8   2  14      712.65      520.91    100.48 o 
  -7   2  14     1159.20     1229.26    111.63 o 
  -6   2  14        0.13       61.00     56.28 o 
  -5   2  14      327.98      403.17     60.18 o 
  -4   2  14     4099.27     4277.01    166.70 o 
  -3   2  14     3927.42     3978.82    132.02 o 
  -2   2  14      512.94      422.16     40.62 o 
  -1   2  14        5.02       31.86     26.99 o 
   0   2  14     1497.33     1496.76     67.35 o 
   1   2  14      420.96      393.16     38.69 o 
   2   2  14     2533.33     2420.03    113.02 o 
   3   2  14     4047.34     4298.26    172.79 o 
   4   2  14      108.05      135.35     45.49 o 
   5   2  14      259.92      331.11     58.38 o 
   6   2  14     1625.74     1392.28    147.82 o 
   7   2  14      545.21      614.82    121.04 o 
   8   2  14        1.28      194.85    132.11 o 
   9   2  14       29.74      170.25    122.61 o 
 -10   3  14       18.69      109.39    147.32 o 
  -9   3  14       95.23      -12.19     98.46 o 
  -8   3  14       37.53       25.24     58.08 o 
  -7   3  14     2290.24     2434.43    152.84 o 
  -6   3  14       99.06       77.65     46.43 o 
  -5   3  14       40.36      129.85     87.00 o 
  -4   3  14       31.39       37.56     57.42 o 
  -3   3  14       21.09       28.22     57.69 o 
  -2   3  14      371.79      369.44     38.48 o 
  -1   3  14      817.17      716.09     53.25 o 
   0   3  14     4748.38     4805.35    150.05 o 
   1   3  14      215.83      254.81     60.92 o 
   2   3  14      425.13      460.22     59.29 o 
   3   3  14     3491.84     3625.62    162.97 o 
   4   3  14     4135.00     4544.00    201.42 o 
   5   3  14      334.27      218.05     65.23 o 
   6   3  14      535.14      602.44     84.92 o 
   7   3  14      146.58      159.80    155.20 o 
   8   3  14      308.02      290.59    113.68 o 
 -10   4  14       31.94      232.25    166.29 o 
  -9   4  14        4.05       23.34     71.68 o 
  -8   4  14      156.57      149.06     82.23 o 
  -7   4  14       51.45      129.01     66.06 o 
  -6   4  14      158.70      281.80    104.90 o 
  -5   4  14       11.49      120.87     91.84 o 
  -4   4  14       92.98       79.35     41.38 o 
  -3   4  14       64.70      109.62     27.18 o 
  -2   4  14       10.73       93.07     45.27 o 
  -1   4  14      117.45       65.63     29.30 o 
   0   4  14      182.44      224.24     38.26 o 
   1   4  14       31.49       99.70     33.42 o 
   2   4  14        0.12       57.21     43.97 o 
   3   4  14      170.90       94.38     46.01 o 
   4   4  14      167.41      263.12     96.24 o 
   5   4  14      654.46      656.44     88.30 o 
   6   4  14      275.82      327.03     81.20 o 
   7   4  14       17.17       37.86     87.17 o 
   8   4  14       64.78      232.43    140.59 o 
  -9   5  14      275.00      103.54     90.55 o 
  -8   5  14       36.84       22.06     60.45 o 
  -7   5  14      805.88      706.15     94.58 o 
  -6   5  14     1414.08     1713.67    173.41 o 
  -5   5  14      127.16      185.23     54.46 o 
  -4   5  14      266.19      208.37     53.05 o 
  -3   5  14      514.20      575.18     54.16 o 
  -2   5  14     4350.05     4106.40    154.95 o 
  -1   5  14     2466.24     2505.75    113.36 o 
   0   5  14      813.14      800.89     68.65 o 
   1   5  14     1588.06     1737.00     93.97 o 
   2   5  14       79.86      106.06     55.44 o 
   3   5  14      879.15      833.86     87.29 o 
   4   5  14     2206.11     2070.74    139.03 o 
   5   5  14     3034.91     2711.20    203.92 o 
   6   5  14        1.57     -116.66     77.77 o 
   7   5  14      469.68      561.87    109.82 o 
   8   5  14      294.07      288.97    168.97 o 
  -9   6  14       83.65      195.25    182.48 o 
  -8   6  14      346.68      368.22    211.68 o 
  -7   6  14      110.24       84.15     78.30 o 
  -6   6  14      242.59      352.54     76.34 o 
  -5   6  14      271.98      463.02     77.84 o 
  -4   6  14      256.74      314.28     69.40 o 
  -3   6  14      491.35      527.96     59.57 o 
  -2   6  14       59.56      110.85     42.98 o 
  -1   6  14       13.99       39.34     37.53 o 
   0   6  14        2.57      206.89    118.37 o 
   1   6  14      991.84      738.36    112.38 o 
   2   6  14      132.58      112.00     49.12 o 
   3   6  14        2.11      128.87     44.81 o 
   4   6  14        4.07       17.64     53.55 o 
   5   6  14      106.07      231.61     75.68 o 
   6   6  14       15.93       45.45     65.67 o 
   7   6  14       68.66      349.98    141.44 o 
  -8   7  14       80.86      226.56    128.76 o 
  -7   7  14      209.46      391.93    170.70 o 
  -6   7  14      158.68      151.88    105.09 o 
  -5   7  14      950.51     1124.00    160.64 o 
  -4   7  14      125.29      168.67     56.84 o 
  -3   7  14      199.67      231.30     66.83 o 
  -2   7  14      253.78      291.89     58.98 o 
  -1   7  14      454.29      463.05     62.44 o 
   0   7  14      723.87      820.12     82.85 o 
   1   7  14      418.14      469.61     68.26 o 
   2   7  14      237.18      349.74     85.97 o 
   3   7  14      105.82       29.55     44.75 o 
   4   7  14      203.07      307.56    109.53 o 
   5   7  14      285.66      145.01     88.75 o 
   6   7  14       34.29      226.46     95.21 o 
   7   7  14      182.04      210.86    206.28 o 
  -7   8  14       98.83       25.68     79.07 o 
  -6   8  14      139.93       75.37    122.19 o 
  -5   8  14      732.31     1011.34    180.83 o 
  -4   8  14      179.17      126.53    101.75 o 
  -3   8  14       56.43        8.41     46.87 o 
  -2   8  14      102.91       80.56     59.32 o 
  -1   8  14        0.67       34.26     44.71 o 
   0   8  14      289.21      362.82     69.62 o 
   1   8  14      279.80      269.14     62.58 o 
   2   8  14     1295.25     1212.62    107.69 o 
   3   8  14     1173.21     1298.63    129.20 o 
   4   8  14       35.45      174.76     99.70 o 
   5   8  14      240.02      149.41     99.89 o 
   6   8  14      439.89      466.68    148.19 o 
  -6   9  14        1.84       36.88    101.28 o 
  -5   9  14       36.31       31.76     89.74 o 
  -4   9  14        1.28       77.19     94.92 o 
  -3   9  14        3.42       99.63     66.14 o 
  -2   9  14      108.09      190.18     98.71 o 
  -1   9  14      115.87       73.52     76.26 o 
   0   9  14      146.95      207.64     94.80 o 
   1   9  14        4.18      459.86    192.87 o 
   2   9  14       43.03       20.12     73.91 o 
   3   9  14       16.48       62.74    107.39 o 
   4   9  14        4.00       12.43     78.83 o 
   5   9  14      104.29      120.75    110.14 o 
  -5  10  14       74.05      -42.74    103.76 o 
  -4  10  14      113.12       48.17    110.69 o 
  -3  10  14       57.90      -55.67     86.32 o 
  -2  10  14       39.69       91.78     85.35 o 
  -1  10  14      272.15      358.11    137.88 o 
   0  10  14        3.40      191.43    106.99 o 
   1  10  14      458.89      604.87    142.09 o 
   2  10  14      156.06      100.04     81.47 o 
   3  10  14       27.57       55.47     93.46 o 
  -2  11  14      162.22       74.25    103.79 o 
  -1  11  14       38.60       92.44    132.75 o 
   0  11  14      145.94      446.71    159.04 o 
   1  11  14      141.53      263.89    137.96 o 
 -10   1  15        0.02      -74.18    109.95 o 
  -9   1  15       84.91      188.96    179.66 o 
  -8   1  15      390.95      400.57    112.37 o 
  -7   1  15      347.06      388.64     92.41 o 
  -6   1  15     1178.50     1026.52     92.92 o 
  -5   1  15       37.84       87.58     44.30 o 
  -4   1  15      495.25      462.82     56.60 o 
  -3   1  15      684.77      685.34     47.86 o 
  -2   1  15     2521.42     2384.53     91.82 o 
  -1   1  15    10851.79    11887.33    282.59 o 
   0   1  15     2630.96     2719.44     95.94 o 
   1   1  15     4381.67     4565.39    166.01 o 
   2   1  15     4895.60     5132.13    172.55 o 
   3   1  15     1916.90     1608.27    101.97 o 
   4   1  15      251.97      421.12     82.04 o 
   5   1  15      815.30      720.22    119.01 o 
   6   1  15        1.82       72.71     89.50 o 
   7   1  15     1024.90     1069.93    154.45 o 
   8   1  15      996.51     1113.29    168.34 o 
   9   1  15      310.93      266.65    127.88 o 
 -10   2  15       73.26        2.61    135.44 o 
  -9   2  15      170.32      -12.08    132.17 o 
  -8   2  15       49.34      -18.33     68.48 o 
  -7   2  15       24.20       65.33    125.51 o 
  -6   2  15      483.59      625.22     74.65 o 
  -5   2  15     1121.21     1163.67     88.85 o 
  -4   2  15       22.62       47.66     34.84 o 
  -3   2  15       81.87       35.06     24.66 o 
  -2   2  15      275.73      386.15     38.82 o 
  -1   2  15      131.28      109.89     36.90 o 
   0   2  15     4506.06     4317.99    134.64 o 
   1   2  15      891.15      879.39     70.49 o 
   2   2  15       16.66       77.80     39.82 o 
   3   2  15     1383.03     1549.33     94.43 o 
   4   2  15     1125.05     1037.90     77.29 o 
   5   2  15       19.22       63.94    109.52 o 
   6   2  15      385.13      312.71    118.47 o 
   7   2  15      303.48      486.19    114.18 o 
   8   2  15       19.74       50.81    102.68 o 
 -10   3  15       38.80     -113.13    138.51 o 
  -9   3  15      144.26      132.97    159.26 o 
  -8   3  15      162.93      141.96    106.39 o 
  -7   3  15     1352.75     1185.08    124.07 o 
  -6   3  15      304.63      276.45     63.67 o 
  -5   3  15        7.56       65.22     50.63 o 
  -4   3  15      118.95      131.21     40.49 o 
  -3   3  15       30.59       17.64     21.54 o 
  -2   3  15       97.68      135.18     35.84 o 
  -1   3  15        6.43        6.65     25.12 o 
   0   3  15       46.60       98.66     38.64 o 
   1   3  15        2.53       30.69     23.10 o 
   2   3  15     1226.93     1226.15     91.36 o 
   3   3  15      462.34      461.34     64.30 o 
   4   3  15       68.48      134.23     51.63 o 
   5   3  15      509.58      445.54     69.27 o 
   6   3  15       14.24      -27.60     62.37 o 
   7   3  15      128.78      169.45    105.04 o 
   8   3  15      224.08      288.69    112.42 o 
 -10   4  15      171.67      156.67    169.81 o 
  -9   4  15      119.88      107.45    109.78 o 
  -8   4  15      225.96      231.87     74.85 o 
  -7   4  15      405.42      457.23     82.91 o 
  -6   4  15      972.83     1027.05     98.90 o 
  -5   4  15     1874.02     2075.97    130.20 o 
  -4   4  15     1702.46     1603.59    109.84 o 
  -3   4  15       73.78      114.24     49.70 o 
  -2   4  15      216.00      247.79     40.60 o 
  -1   4  15      449.68      512.41     54.46 o 
   0   4  15     5424.91     5682.85    189.08 o 
   1   4  15     6518.37     7136.91    218.65 o 
   2   4  15     1026.17      862.30     57.04 o 
   3   4  15        1.01      -10.93     51.77 o 
   4   4  15      743.99      842.94     90.21 o 
   5   4  15      877.95      972.44    107.90 o 
   6   4  15      769.84      758.03    110.67 o 
   7   4  15      467.35      581.33    122.05 o 
   8   4  15       11.91      264.34    140.96 o 
  -9   5  15        3.57       11.65    101.41 o 
  -8   5  15        1.17      -79.39     72.46 o 
  -7   5  15      138.66      160.97     79.49 o 
  -6   5  15        0.17       50.70     51.82 o 
  -5   5  15      572.51      500.16     75.13 o 
  -4   5  15       85.01      242.91     61.52 o 
  -3   5  15      153.90      183.07     58.71 o 
  -2   5  15        5.13      -29.78     34.54 o 
  -1   5  15      128.62       56.41     33.59 o 
   0   5  15       87.49      122.06     47.95 o 
   1   5  15       81.87      129.73     43.62 o 
   2   5  15      162.48      189.01     39.72 o 
   3   5  15      159.62      286.23     75.86 o 
   4   5  15      145.25      212.47     70.72 o 
   5   5  15        7.94       47.56     57.09 o 
   6   5  15       24.60       85.62     70.30 o 
   7   5  15      409.85      583.19    138.76 o 
   8   5  15      132.70      114.63    150.45 o 
  -9   6  15      201.59      143.82    126.55 o 
  -8   6  15      130.89       46.79    128.17 o 
  -7   6  15       99.29      270.17     90.11 o 
  -6   6  15      200.15      286.68     98.99 o 
  -5   6  15      294.44      371.70     71.71 o 
  -4   6  15      126.59      130.38     73.46 o 
  -3   6  15       26.95       88.17     41.39 o 
  -2   6  15        6.36       11.41     37.30 o 
  -1   6  15      307.41      297.68     60.02 o 
   0   6  15      194.23      134.26     49.67 o 
   1   6  15      142.84      130.68     50.33 o 
   2   6  15      142.91      165.34     98.72 o 
   3   6  15       24.43       64.90     62.50 o 
   4   6  15      732.45      753.20    102.47 o 
   5   6  15     1680.47     1555.53    147.90 o 
   6   6  15      110.41      212.91    130.85 o 
   7   6  15        0.80      198.75    196.79 o 
  -8   7  15      306.89      404.69    144.94 o 
  -7   7  15      404.89      259.14    162.55 o 
  -6   7  15       76.18       92.69     80.92 o 
  -5   7  15      162.88      141.83     83.18 o 
  -4   7  15      251.66      133.19     52.97 o 
  -3   7  15      929.45      828.92     80.22 o 
  -2   7  15     1450.45     1491.01    107.00 o 
  -1   7  15      667.21      679.74     79.97 o 
   0   7  15      241.89      286.35     61.25 o 
   1   7  15       48.04      102.78     66.10 o 
   2   7  15      780.75      943.24     98.46 o 
   3   7  15     1998.64     1809.77    147.53 o 
   4   7  15      675.60      663.42     98.51 o 
   5   7  15       27.26      246.44    101.42 o 
   6   7  15       51.30       81.66     95.21 o 
  -7   8  15       22.68       -4.02     68.66 o 
  -6   8  15        5.71       67.74     92.02 o 
  -5   8  15       15.41       25.70     75.93 o 
  -4   8  15        0.05       21.32     67.69 o 
  -3   8  15       93.56       41.11     59.57 o 
  -2   8  15       37.17      108.30     52.07 o 
  -1   8  15        8.97      170.21    100.33 o 
   0   8  15      210.59       80.08     80.84 o 
   1   8  15        7.39       17.74     58.92 o 
   2   8  15       56.94      183.75     90.19 o 
   3   8  15        8.37        1.75     62.24 o 
   4   8  15        1.43      -30.50     81.79 o 
   5   8  15       15.48      121.39    101.12 o 
   6   8  15        4.39      147.95    129.07 o 
  -6   9  15      209.77        0.96     87.89 o 
  -5   9  15        0.07       90.39    108.22 o 
  -4   9  15      183.70      147.49    105.47 o 
  -3   9  15      292.96      257.32     84.07 o 
  -2   9  15       54.59       14.57     55.64 o 
  -1   9  15      106.86      464.23     91.06 o 
   0   9  15       12.62      131.62     65.62 o 
   1   9  15      124.00      201.65    108.32 o 
   2   9  15      657.67      598.12    108.52 o 
   3   9  15      697.21      913.75    158.20 o 
   4   9  15       76.93       81.43    123.61 o 
  -5  10  15       53.00      375.06    164.09 o 
  -4  10  15       23.01      100.00    127.16 o 
  -3  10  15       52.19      234.46    164.44 o 
  -2  10  15        0.30      172.05    143.29 o 
  -1  10  15       79.53      131.08    104.21 o 
   0  10  15      306.11      215.14    108.63 o 
   1  10  15       32.14      145.53    106.35 o 
   2  10  15      269.00      386.03    186.37 o 
   3  10  15        2.88      304.99    174.48 o 
  -2  11  15       34.70      162.78    135.39 o 
  -1  11  15       78.69      213.52    181.71 o 
   0  11  15       79.74       33.42     91.12 o 
 -10   0  16      331.69      576.69    204.15 o 
  -9   0  16      140.01      235.14    226.65 o 
  -8   0  16       22.43       32.64    122.71 o 
  -7   0  16      134.84      261.35    226.82 o 
  -6   0  16     4779.35     5437.13    399.22 o 
  -5   0  16     2288.23     1958.33    286.68 o 
  -4   0  16     1377.57     1447.24    181.89 o 
  -3   0  16      109.63      230.89     89.81 o 
  -2   0  16       96.67       39.77     79.10 o 
  -1   0  16    13978.40    14184.49    522.70 o 
   0   0  16     8047.11     8515.45    309.45 o 
   1   0  16        0.92       80.70    125.73 o 
   2   0  16       24.83       59.33     49.21 o 
   3   0  16       62.57      262.88    131.68 o 
   4   0  16      684.59      569.82    151.43 o 
   5   0  16     1676.04     1491.72    210.75 o 
   6   0  16        1.33      -32.52     89.93 o 
   7   0  16       15.93      123.62    136.88 o 
   8   0  16      752.94      681.67    209.42 o 
 -10   1  16       30.20     -107.37    197.28 o 
  -9   1  16       46.21       82.61    129.82 o 
  -8   1  16       56.05      254.23    189.78 o 
  -7   1  16       97.33       93.92     73.09 o 
  -6   1  16       33.27      101.14     42.55 o 
  -5   1  16     1242.25     1382.49     95.98 o 
  -4   1  16       79.58      140.47     34.48 o 
  -3   1  16      514.48      458.65     43.43 o 
  -2   1  16       14.95       49.30     31.80 o 
  -1   1  16       27.83       48.18     29.43 o 
   0   1  16      487.42      509.87     44.41 o 
   1   1  16     1647.91     1702.81     69.76 o 
   2   1  16      207.51      229.19     64.95 o 
   3   1  16      108.29      175.86     93.90 o 
   4   1  16      183.62      192.36     76.42 o 
   5   1  16       58.96      155.36     99.09 o 
   6   1  16      970.16      977.69    135.44 o 
   7   1  16      474.50      598.05    135.27 o 
   8   1  16      377.92      299.46    128.98 o 
 -10   2  16       33.21      126.76    119.16 o 
  -9   2  16       32.43       78.89    126.87 o 
  -8   2  16      134.01      328.86    103.61 o 
  -7   2  16      320.87      298.81     67.32 o 
  -6   2  16      795.15      975.02    178.85 o 
  -5   2  16     2796.17     3082.26    154.01 o 
  -4   2  16       35.89      232.51     70.31 o 
  -3   2  16      159.28      212.25     48.61 o 
  -2   2  16      648.77      715.01     55.53 o 
  -1   2  16      789.63      789.06     67.18 o 
   0   2  16     1385.72     1294.08     69.56 o 
   1   2  16     1088.25     1023.08     89.72 o 
   2   2  16      179.82      178.60     43.09 o 
   3   2  16     1579.99     1550.14     96.35 o 
   4   2  16     1456.36     1183.87     87.40 o 
   5   2  16     2505.14     2605.71    205.92 o 
   6   2  16      607.36      670.80    126.60 o 
   7   2  16      242.11      143.61    115.62 o 
   8   2  16      123.17      221.67    108.84 o 
 -10   3  16       38.72       28.79     99.23 o 
  -9   3  16      756.08      521.67    179.89 o 
  -8   3  16      753.67      707.83    139.67 o 
  -7   3  16       43.63      121.44     65.44 o 
  -6   3  16        0.21      133.36    139.93 o 
  -5   3  16      523.68      547.55     68.48 o 
  -4   3  16     2214.66     2144.54    121.59 o 
  -3   3  16      577.56      519.45     46.16 o 
  -2   3  16     1256.57     1236.09     74.82 o 
  -1   3  16      504.55      650.96     62.55 o 
   0   3  16     3038.52     2919.55    131.96 o 
   1   3  16     3198.67     3053.25    121.49 o 
   2   3  16     2593.60     2552.84    134.50 o 
   3   3  16        2.52       56.74     41.25 o 
   4   3  16        0.30        2.03     52.24 o 
   5   3  16       24.57       95.77     51.89 o 
   6   3  16      289.39      466.03    103.75 o 
   7   3  16      386.54      260.32    108.67 o 
   8   3  16       37.67      243.38    115.20 o 
  -9   4  16      109.68      157.66     91.31 o 
  -8   4  16       24.78      150.51     75.07 o 
  -7   4  16      225.69      151.70     70.75 o 
  -6   4  16       32.32      197.90     63.75 o 
  -5   4  16      761.59      864.75     87.90 o 
  -4   4  16       17.98       21.07     36.64 o 
  -3   4  16        1.20       57.96     28.30 o 
  -2   4  16       65.03       89.19     39.21 o 
  -1   4  16      144.53      190.53     61.59 o 
   0   4  16      119.87       81.14     37.76 o 
   1   4  16     1110.65     1013.83     78.77 o 
   2   4  16      103.79       68.13     76.38 o 
   3   4  16        9.87       21.44     47.32 o 
   4   4  16      111.54       82.59     54.48 o 
   5   4  16     1109.01      948.06    102.03 o 
   6   4  16        0.08       55.93     96.08 o 
   7   4  16      112.99      204.40    201.66 o 
   8   4  16       28.81      436.69    140.65 o 
  -9   5  16       39.78      -68.59    127.56 o 
  -8   5  16      636.64      628.17    125.85 o 
  -7   5  16      753.00      784.49    105.29 o 
  -6   5  16       13.33       21.18     49.82 o 
  -5   5  16      179.78      111.80    106.46 o 
  -4   5  16      580.13      492.80     78.13 o 
  -3   5  16     2219.92     2004.79    102.20 o 
  -2   5  16      875.43      824.08     67.67 o 
  -1   5  16       11.52       77.23     44.15 o 
   0   5  16      466.40      492.47     71.93 o 
   1   5  16     1680.66     1723.99    101.32 o 
   2   5  16     1393.25     1456.66     89.08 o 
   3   5  16      922.03      738.30     87.00 o 
   4   5  16        2.24      132.15    109.67 o 
   5   5  16      421.13      373.24     83.11 o 
   6   5  16      951.03     1119.13    136.00 o 
   7   5  16      798.74      756.39    151.64 o 
  -8   6  16       94.15      149.09     91.19 o 
  -7   6  16      168.44      224.75     93.75 o 
  -6   6  16      203.13      259.88     82.84 o 
  -5   6  16       86.24      167.19     61.46 o 
  -4   6  16       15.27      203.87    113.96 o 
  -3   6  16      928.92      933.60     82.00 o 
  -2   6  16     1411.39     1365.40     96.91 o 
  -1   6  16     1596.79     1752.49    110.50 o 
   0   6  16      767.22      794.96     82.98 o 
   1   6  16        1.27       70.17     45.17 o 
   2   6  16      625.96      669.58     71.30 o 
   3   6  16      227.12      419.62     86.71 o 
   4   6  16     1399.28     1397.22    139.14 o 
   5   6  16       61.20      138.80     77.76 o 
   6   6  16       46.85      150.52     86.10 o 
   7   6  16      126.20      242.26    161.47 o 
  -8   7  16       27.32       41.04    119.49 o 
  -7   7  16       45.06      224.41    111.15 o 
  -6   7  16       41.14      405.82    215.72 o 
  -5   7  16       66.33      114.42     78.64 o 
  -4   7  16       80.49      260.12     89.72 o 
  -3   7  16       57.64       45.04     43.74 o 
  -2   7  16      254.00      323.40     77.80 o 
  -1   7  16      100.94      118.60     56.79 o 
   0   7  16      461.10      522.08     78.68 o 
   1   7  16      230.32      308.32    102.98 o 
   2   7  16      787.23      704.64     84.26 o 
   3   7  16      122.65      126.24    111.53 o 
   4   7  16       12.25       60.33     76.85 o 
   5   7  16       15.69      182.05    111.66 o 
   6   7  16      144.12       41.69     93.38 o 
  -7   8  16      375.29       26.32    106.31 o 
  -6   8  16      685.73      562.52    162.58 o 
  -5   8  16      202.80      388.44    153.06 o 
  -4   8  16       44.79      -28.84    129.81 o 
  -3   8  16      130.78      148.59     67.37 o 
  -2   8  16     1145.06     1020.06     98.51 o 
  -1   8  16      579.38      507.01    101.09 o 
   0   8  16        3.20       47.41     50.59 o 
   1   8  16      277.37      286.22    116.93 o 
   2   8  16       20.84       89.78     58.99 o 
   3   8  16     1518.86     1492.15    171.54 o 
   4   8  16      237.42      110.69    109.35 o 
   5   8  16       99.60      135.24    130.33 o 
  -6   9  16       32.30       63.28    108.92 o 
  -5   9  16      232.04       47.35    104.90 o 
  -4   9  16      106.58       -1.39     68.89 o 
  -3   9  16        2.08      199.26    142.24 o 
  -2   9  16        9.96       55.51     63.37 o 
  -1   9  16      414.64      481.22    102.40 o 
   0   9  16      272.50      250.52     75.91 o 
   1   9  16       27.00       72.26     90.53 o 
   2   9  16      299.74      481.74    107.44 o 
   3   9  16      159.37       10.42    123.77 o 
   4   9  16       62.33       47.57     96.00 o 
  -4  10  16       15.45      154.08    157.51 o 
  -3  10  16      177.87      157.31    103.04 o 
  -2  10  16       44.25      171.53    103.94 o 
  -1  10  16      401.84      537.24    133.62 o 
   0  10  16      370.64      446.42    130.47 o 
   1  10  16       36.17      156.04    109.79 o 
   2  10  16      213.72      145.40    118.20 o 
 -10   1  17      339.49      643.38    505.36 o 
  -9   1  17       20.59      135.81     87.95 o 
  -8   1  17        1.47      -70.32    106.29 o 
  -7   1  17      245.25      242.85    122.18 o 
  -6   1  17       70.92      138.70     82.98 o 
  -5   1  17     3619.66     3559.21    163.17 o 
  -4   1  17     3585.91     3458.96    121.39 o 
  -3   1  17        8.93       17.24     27.31 o 
  -2   1  17      622.11      608.65     53.80 o 
  -1   1  17     1407.37     1370.41     75.76 o 
   0   1  17     1119.25      891.60     63.06 o 
   1   1  17      829.95      693.14     63.85 o 
   2   1  17      381.38      362.06     46.33 o 
   3   1  17      806.83      859.68    101.10 o 
   4   1  17      395.81      365.53     90.59 o 
   5   1  17     3283.26     3436.54    242.28 o 
   6   1  17     1097.08     1241.92    147.49 o 
   7   1  17      138.07      440.00    119.44 o 
   8   1  17       15.07      -23.96     89.51 o 
 -10   2  17        0.72       34.10    243.05 o 
  -9   2  17      137.67       67.52    151.88 o 
  -8   2  17      264.62      526.37    170.97 o 
  -7   2  17      525.46      497.00     77.23 o 
  -6   2  17     1438.49     1468.44    122.50 o 
  -5   2  17       50.57       21.69     42.91 o 
  -4   2  17     1366.30     1209.33     85.96 o 
  -3   2  17     3563.73     3583.32    140.90 o 
  -2   2  17     4165.53     4371.92    154.71 o 
  -1   2  17      931.65     1012.26     64.83 o 
   0   2  17       95.17      110.45     72.76 o 
   1   2  17      474.58      397.83     37.67 o 
   2   2  17      626.84      606.20     64.88 o 
   3   2  17     1126.14     1084.49     83.04 o 
   4   2  17     1166.34     1076.33    123.94 o 
   5   2  17       60.98      143.65    105.24 o 
   6   2  17       71.36      -33.06     81.82 o 
   7   2  17      121.17      197.69     99.39 o 
   8   2  17      231.56      193.98    113.28 o 
  -9   3  17      156.58       78.16    102.41 o 
  -8   3  17      359.03      249.74    112.63 o 
  -7   3  17       76.02      227.95     95.81 o 
  -6   3  17      424.30      505.75     81.87 o 
  -5   3  17      242.77      253.54     65.52 o 
  -4   3  17     1705.07     1917.01    121.81 o 
  -3   3  17      658.78      659.39     55.86 o 
  -2   3  17      492.77      500.97     52.26 o 
  -1   3  17       25.24       70.31     32.83 o 
   0   3  17      196.79      182.18     38.64 o 
   1   3  17     2574.09     2232.13    110.62 o 
   2   3  17     2366.26     2331.96    132.72 o 
   3   3  17        8.79       10.18     34.83 o 
   4   3  17      216.57      142.14     54.46 o 
   5   3  17       59.70       59.29     72.18 o 
   6   3  17      195.11      105.05     83.02 o 
   7   3  17       17.74       54.92     92.80 o 
   8   3  17        0.18      299.04    205.11 o 
  -9   4  17      128.01      178.70    153.92 o 
  -8   4  17       98.38      185.44     88.51 o 
  -7   4  17      918.75     1084.13    126.80 o 
  -6   4  17      771.24      934.77    117.67 o 
  -5   4  17      316.49      248.18     60.27 o 
  -4   4  17     1093.10     1054.46     89.82 o 
  -3   4  17     2474.41     2356.87    113.17 o 
  -2   4  17      488.77      570.30     62.93 o 
  -1   4  17      253.89      286.24     50.61 o 
   0   4  17        5.26       14.97     28.08 o 
   1   4  17     1065.94      919.81     75.69 o 
   2   4  17     1717.22     1476.06    109.09 o 
   3   4  17     1799.39     1694.33    123.47 o 
   4   4  17     1173.22     1029.39    108.15 o 
   5   4  17       42.52       68.86     59.34 o 
   6   4  17      854.09      680.69    132.41 o 
   7   4  17      508.01      559.48    149.04 o 
  -9   5  17        0.71       -4.90    114.71 o 
  -8   5  17       43.49      222.50    150.25 o 
  -7   5  17      124.28      202.09    167.75 o 
  -6   5  17      158.49      257.38     86.53 o 
  -5   5  17      340.73      407.20     79.30 o 
  -4   5  17      301.77      308.78     64.32 o 
  -3   5  17      122.80       86.08     40.49 o 
  -2   5  17      476.42      506.65     64.70 o 
  -1   5  17      279.45      319.40     52.20 o 
   0   5  17      362.41      399.34     58.76 o 
   1   5  17        4.67      -30.01     39.87 o 
   2   5  17        1.67      -11.74     45.12 o 
   3   5  17      351.51      387.67     77.72 o 
   4   5  17        6.19       46.73     76.09 o 
   5   5  17      213.49      360.19     87.56 o 
   6   5  17        2.39       33.57     78.20 o 
   7   5  17        0.31      -30.66     92.46 o 
  -8   6  17       55.01      188.53     96.49 o 
  -7   6  17      331.30      562.51    140.28 o 
  -6   6  17      573.14      575.97    124.19 o 
  -5   6  17       43.82        4.27     46.48 o 
  -4   6  17      263.55      348.65     81.85 o 
  -3   6  17     1928.07     1779.39    115.32 o 
  -2   6  17     1117.07     1106.76     91.05 o 
  -1   6  17       30.39      322.22     95.92 o 
   0   6  17      149.44      164.54     60.49 o 
   1   6  17      239.98      366.63     69.07 o 
   2   6  17      113.08      271.60     69.71 o 
   3   6  17     1622.29     1614.30    137.94 o 
   4   6  17      471.42      431.83     92.29 o 
   5   6  17       61.52      158.85     84.57 o 
   6   6  17      109.86      117.33     86.97 o 
  -8   7  17       87.87       72.62    113.57 o 
  -7   7  17       37.24      -24.28     91.09 o 
  -6   7  17      626.12      635.79    130.85 o 
  -5   7  17      134.40      123.11    128.52 o 
  -4   7  17      220.50      339.51     94.96 o 
  -3   7  17      100.18      144.31     66.70 o 
  -2   7  17      306.47      252.84     59.59 o 
  -1   7  17      241.16      266.44     61.56 o 
   0   7  17      114.03       60.48     49.00 o 
   1   7  17      987.84     1029.80    101.11 o 
   2   7  17      297.36      376.98     69.51 o 
   3   7  17      593.15      472.00     91.20 o 
   4   7  17      983.13     1053.38    132.40 o 
   5   7  17      247.63       30.66    102.05 o 
   6   7  17      145.12      195.93    132.73 o 
  -7   8  17        0.61       29.13     93.42 o 
  -6   8  17       87.04      170.55    142.48 o 
  -5   8  17      467.09      371.41    198.19 o 
  -4   8  17       67.25      342.93    125.49 o 
  -3   8  17       48.00      108.95     67.88 o 
  -2   8  17        3.45      -13.90     44.78 o 
  -1   8  17        0.02       41.49     56.48 o 
   0   8  17       29.69       15.77     48.02 o 
   1   8  17      176.40      338.47     81.70 o 
   2   8  17        8.54      -50.96     69.20 o 
   3   8  17        3.23       12.64     61.91 o 
   4   8  17      107.63      105.62     98.41 o 
   5   8  17      113.86      299.87    172.69 o 
  -6   9  17      168.79      301.80    173.20 o 
  -5   9  17      601.59      776.83    185.54 o 
  -4   9  17      261.81      262.45    113.58 o 
  -3   9  17        2.75      106.06    124.33 o 
  -2   9  17      516.57      389.00    154.38 o 
  -1   9  17      240.97      228.51     82.84 o 
   0   9  17      415.84      437.41     90.48 o 
   1   9  17      820.12      816.49    133.48 o 
   2   9  17       81.66      242.97    114.35 o 
   3   9  17      351.63      272.03    124.31 o 
   4   9  17      246.49      111.77    120.00 o 
  -4  10  17        7.27        0.87    232.20 o 
  -3  10  17       38.52       42.20     88.47 o 
  -2  10  17      172.70      260.11    153.73 o 
  -1  10  17       13.31      -18.86     81.32 o 
   0  10  17        3.78       63.58    112.57 o 
   1  10  17        2.86      330.25    171.37 o 
   2  10  17      265.84      448.70    254.32 o 
 -10   0  18      725.13      715.02    227.26 o 
  -9   0  18      277.17      188.19    302.53 o 
  -8   0  18      123.18      148.00    170.19 o 
  -7   0  18       73.94       -2.67     67.90 o 
  -6   0  18      168.81      109.46    157.55 o 
  -5   0  18     2546.94     2281.21    386.27 o 
  -4   0  18     5845.31     5363.88    246.54 o 
  -3   0  18     2247.17     2349.47    151.79 o 
  -2   0  18       70.78       77.47     77.64 o 
  -1   0  18     2392.90     2430.01    150.74 o 
   0   0  18     2244.82     2169.72    152.05 o 
   1   0  18      378.21      413.13     54.03 o 
   2   0  18      403.59      448.35    145.72 o 
   3   0  18     4389.52     4310.07    358.64 o 
   4   0  18     1664.63     1504.51    212.55 o 
   5   0  18      565.06      558.12    149.15 o 
   6   0  18      843.75      604.98    177.04 o 
   7   0  18     1438.46     1908.47    304.65 o 
   8   0  18      599.05      824.87    254.09 o 
 -10   1  18        0.27      143.72    150.02 o 
  -9   1  18       30.50       81.57    151.73 o 
  -8   1  18        0.47       71.31     85.57 o 
  -7   1  18      106.57      -36.16     80.57 o 
  -6   1  18      276.45      421.98    119.34 o 
  -5   1  18      203.45      286.08     56.68 o 
  -4   1  18       52.61       61.23     35.31 o 
  -3   1  18      706.51      729.32     94.84 o 
  -2   1  18      351.76      356.99     48.84 o 
  -1   1  18        4.39      -28.10     29.12 o 
   0   1  18      185.11      200.63     90.72 o 
   1   1  18       80.55      115.67     32.62 o 
   2   1  18      216.98      215.15     73.36 o 
   3   1  18        4.58      166.03     67.52 o 
   4   1  18       83.43      106.05     80.36 o 
   5   1  18        2.06      115.42     83.01 o 
   6   1  18       70.02      160.28    126.27 o 
   7   1  18      128.14       66.05     83.98 o 
   8   1  18       21.02      205.74    119.92 o 
 -10   2  18      100.68      677.84    236.05 o 
  -9   2  18      164.57      209.08    143.68 o 
  -8   2  18        3.31        0.43     67.97 o 
  -7   2  18      237.16      120.83     99.10 o 
  -6   2  18       16.85       15.45     45.74 o 
  -5   2  18      177.86      153.18     60.45 o 
  -4   2  18     1182.67     1179.07     93.36 o 
  -3   2  18      571.08      539.47     67.45 o 
  -2   2  18       60.81       81.66     40.22 o 
  -1   2  18       46.19      106.83     37.07 o 
   0   2  18      110.26      120.07     37.22 o 
   1   2  18      327.08      347.55     48.24 o 
   2   2  18     1624.75     1523.27    118.84 o 
   3   2  18      210.99      191.52     58.28 o 
   4   2  18      536.57      604.33    103.81 o 
   5   2  18      353.82      520.48    116.80 o 
   6   2  18      182.87      368.31    113.85 o 
   7   2  18       22.43      197.75    117.31 o 
   8   2  18       27.21      127.21    105.06 o 
  -9   3  18       14.99       47.01    118.69 o 
  -8   3  18      362.59      555.44    131.36 o 
  -7   3  18      608.30      625.47     89.51 o 
  -6   3  18      375.64      424.65     82.96 o 
  -5   3  18     2415.19     2433.09    153.49 o 
  -4   3  18       56.48      188.24     52.73 o 
  -3   3  18      609.87      787.11     65.65 o 
  -2   3  18     2500.00     2609.64    121.77 o 
  -1   3  18      881.22      859.34     70.02 o 
   0   3  18      759.05      761.73     60.90 o 
   1   3  18        9.38       77.69     41.27 o 
   2   3  18      657.38      510.66     74.85 o 
   3   3  18     3376.57     3036.45    164.12 o 
   4   3  18     1231.09     1056.58     99.09 o 
   5   3  18      112.36      167.05     88.65 o 
   6   3  18       19.52       83.22     81.96 o 
   7   3  18        5.31       17.28     73.79 o 
  -9   4  18        2.12      -29.09    173.70 o 
  -8   4  18       43.64      125.14     97.50 o 
  -7   4  18        1.77       32.69     56.07 o 
  -6   4  18      131.71       89.76     71.58 o 
  -5   4  18      212.77      303.78     68.34 o 
  -4   4  18       12.34      152.81     61.12 o 
  -3   4  18        0.21      118.37    156.00 o 
  -2   4  18      405.77      466.18     61.50 o 
  -1   4  18      390.79      475.54     61.62 o 
   0   4  18        6.26       60.18     59.20 o 
   1   4  18      302.60      403.66     65.39 o 
   2   4  18      133.64       32.92     62.82 o 
   3   4  18      300.15      319.22    100.62 o 
   4   4  18      755.49      609.82     93.28 o 
   5   4  18        8.66       83.41     86.04 o 
   6   4  18        9.09      184.39     97.09 o 
   7   4  18       66.74       44.70    146.07 o 
  -9   5  18        3.28      113.25    212.46 o 
  -8   5  18       12.46      -58.05     89.63 o 
  -7   5  18      505.15      568.05    117.12 o 
  -6   5  18      670.72      720.59    120.74 o 
  -5   5  18       44.17      169.21     73.29 o 
  -4   5  18      163.46       64.14     64.46 o 
  -3   5  18     2201.85     2225.21    120.29 o 
  -2   5  18      509.54      559.14     68.45 o 
  -1   5  18     1757.25     1743.69    108.25 o 
   0   5  18      622.63      685.31     74.02 o 
   1   5  18      827.96      739.85     76.77 o 
   2   5  18       91.38      256.73     82.98 o 
   3   5  18      879.38     1159.52    118.63 o 
   4   5  18     1324.24     1268.75    131.06 o 
   5   5  18      220.70       81.93     74.65 o 
   6   5  18        6.83      117.87    102.68 o 
   7   5  18        4.53       64.70     96.24 o 
  -8   6  18      133.75      252.50    141.55 o 
  -7   6  18       15.19        5.28     82.85 o 
  -6   6  18      228.38      165.05     86.87 o 
  -5   6  18      114.09      120.30     62.69 o 
  -4   6  18      921.86      859.78    112.60 o 
  -3   6  18       26.93      186.79     89.18 o 
  -2   6  18        4.36      162.15    104.96 o 
  -1   6  18       13.41       79.88     55.28 o 
   0   6  18      478.98      543.59     68.45 o 
   1   6  18       21.10       43.06     52.14 o 
   2   6  18       40.14      167.18     68.00 o 
   3   6  18       51.65      144.10     72.27 o 
   4   6  18      344.36      386.62     93.73 o 
   5   6  18      374.00      344.86     93.98 o 
   6   6  18       98.15       82.33     95.97 o 
  -7   7  18        0.34      -33.26    103.86 o 
  -6   7  18      186.36      237.70    159.55 o 
  -5   7  18      212.06       96.57    132.45 o 
  -4   7  18       49.29      120.59     79.32 o 
  -3   7  18      118.89       86.79     65.07 o 
  -2   7  18      120.80      108.18     54.58 o 
  -1   7  18       30.88      105.14     55.36 o 
   0   7  18       65.01      147.59     74.98 o 
   1   7  18        0.86       47.95     81.47 o 
   2   7  18      112.16       40.67     61.23 o 
   3   7  18      253.71      365.65     97.43 o 
   4   7  18        0.85      -15.31     68.60 o 
   5   7  18        6.51      161.22    107.86 o 
  -6   8  18      215.22       84.45    107.48 o 
  -5   8  18      767.78      724.87    148.42 o 
  -4   8  18      103.39       83.12     97.70 o 
  -3   8  18      562.27      694.95    120.96 o 
  -2   8  18       13.04        2.09     50.65 o 
  -1   8  18      279.61      324.07    103.59 o 
   0   8  18       42.48       68.94     52.65 o 
   1   8  18      885.97      825.02    112.93 o 
   2   8  18     1954.23     1633.62    160.91 o 
   3   8  18      108.37      118.12    156.05 o 
   4   8  18       21.64      108.79    106.51 o 
  -5   9  18        5.38      221.74    129.70 o 
  -4   9  18       29.23      172.53    130.51 o 
  -3   9  18      146.98      122.64    111.55 o 
  -2   9  18       48.97      109.92     80.61 o 
  -1   9  18       61.17      364.84    126.18 o 
   0   9  18       20.77      144.79     72.72 o 
   1   9  18        8.34       94.81     82.91 o 
   2   9  18        0.11       58.20     98.03 o 
   3   9  18       66.75       17.09     80.88 o 
  -3  10  18       18.65      -33.43    118.00 o 
  -2  10  18        4.12      117.89    109.51 o 
  -1  10  18      115.88       79.14     99.11 o 
   0  10  18       99.14      375.68    187.42 o 
   1  10  18      204.00      288.44    175.24 o 
 -10   1  19        1.77      280.21    212.65 o 
  -9   1  19      212.84      303.32    182.04 o 
  -8   1  19      530.37      453.65    153.15 o 
  -7   1  19      144.86      242.11     99.28 o 
  -6   1  19      302.69      303.41     87.49 o 
  -5   1  19      116.34       78.20     46.97 o 
  -4   1  19      950.25      885.69     72.79 o 
  -3   1  19     2383.84     2484.49    115.32 o 
  -2   1  19      495.01      549.02     59.88 o 
  -1   1  19        3.14       60.28     42.09 o 
   0   1  19       90.71      115.71     36.79 o 
   1   1  19      448.61      371.75     52.05 o 
   2   1  19      852.71      820.01     67.98 o 
   3   1  19      189.62      360.36    154.13 o 
   4   1  19        3.80       47.40     82.83 o 
   5   1  19      168.14      269.91    112.96 o 
   6   1  19      160.99       90.88     78.94 o 
   7   1  19      196.84      228.94    112.93 o 
  -9   2  19       50.51      210.88    129.24 o 
  -8   2  19      173.28      162.02     97.13 o 
  -7   2  19       73.84      -24.37     79.80 o 
  -6   2  19        2.18      -26.57     49.04 o 
  -5   2  19      131.98      192.02     60.67 o 
  -4   2  19      290.40      342.09     60.14 o 
  -3   2  19       58.05       26.21     33.54 o 
  -2   2  19      775.23      869.99     69.56 o 
  -1   2  19       53.20       92.16     34.41 o 
   0   2  19      267.03      275.48     41.85 o 
   1   2  19      921.42      922.56     86.94 o 
   2   2  19      524.46      624.54     72.62 o 
   3   2  19      567.23      523.35     63.44 o 
   4   2  19       91.25      153.68     89.24 o 
   5   2  19      620.25      806.67    136.04 o 
   6   2  19     1212.62     1297.92    170.58 o 
   7   2  19      140.66       48.86     98.33 o 
  -9   3  19       12.10      162.24    142.20 o 
  -8   3  19      131.66       77.78     89.44 o 
  -7   3  19      127.27      192.17     84.44 o 
  -6   3  19      698.74      699.48     94.94 o 
  -5   3  19        7.55       57.57     63.92 o 
  -4   3  19       12.65      -14.21     38.09 o 
  -3   3  19      170.47      196.31     71.89 o 
  -2   3  19      124.43      100.24     41.55 o 
  -1   3  19      127.87      129.85     40.37 o 
   0   3  19       19.51       93.28     56.34 o 
   1   3  19      353.38      333.72     62.53 o 
   2   3  19     1016.75     1032.13     96.31 o 
   3   3  19       64.38       86.59     69.39 o 
   4   3  19       11.04      133.28    119.54 o 
   5   3  19      317.45      278.60     90.87 o 
   6   3  19       17.85      -41.33     77.90 o 
   7   3  19      125.59      104.17    129.86 o 
  -9   4  19       31.30       56.21     88.46 o 
  -8   4  19       74.22      181.21    153.48 o 
  -7   4  19      141.63      146.21     73.85 o 
  -6   4  19       95.68      212.16     71.01 o 
  -5   4  19      157.38      353.00     83.90 o 
  -4   4  19      302.52      446.36     75.65 o 
  -3   4  19      249.74      226.87     49.42 o 
  -2   4  19      176.35      204.45     50.11 o 
  -1   4  19      881.83      995.65     82.27 o 
   0   4  19     1747.10     1841.67    106.39 o 
   1   4  19      713.18      662.01     62.63 o 
   2   4  19       83.11       88.14     67.08 o 
   3   4  19       54.58      146.55     61.90 o 
   4   4  19      162.09       70.28     57.88 o 
   5   4  19      672.02      554.12    123.18 o 
   6   4  19      218.41      318.67    143.95 o 
   7   4  19       81.10       42.06    116.18 o 
  -8   5  19       69.01      148.64    143.58 o 
  -7   5  19       63.48      109.43    148.65 o 
  -6   5  19       75.53      245.87    107.38 o 
  -5   5  19      150.93      188.47     67.10 o 
  -4   5  19      877.12      799.49     93.93 o 
  -3   5  19     1669.37     1591.87    102.65 o 
  -2   5  19       65.13       64.92     65.95 o 
  -1   5  19      326.72      328.74     60.48 o 
   0   5  19      924.10     1028.07     88.92 o 
   1   5  19      165.26      273.55     59.19 o 
   2   5  19       59.29      159.66     64.60 o 
   3   5  19       29.21       44.11     57.84 o 
   4   5  19      418.38      457.28     95.16 o 
   5   5  19       18.19       92.26    110.96 o 
   6   5  19      128.39      151.78    103.57 o 
  -8   6  19        8.49      133.05    140.34 o 
  -7   6  19       87.31      234.74    147.64 o 
  -6   6  19      428.21      577.35    108.41 o 
  -5   6  19       44.64      -18.60     60.17 o 
  -4   6  19        1.67      -11.02     64.37 o 
  -3   6  19      215.56      262.54     60.35 o 
  -2   6  19       49.67       62.18     57.98 o 
  -1   6  19     2145.09     2024.07    136.94 o 
   0   6  19       76.37       79.99     59.75 o 
   1   6  19        5.85      145.07     57.74 o 
   2   6  19       10.14       50.82     61.03 o 
   3   6  19      113.48      244.20     89.53 o 
   4   6  19      741.89     1009.51    134.74 o 
   5   6  19      125.41      125.36     80.11 o 
   6   6  19       39.00       89.76    100.91 o 
  -7   7  19       75.53      150.49    139.59 o 
  -6   7  19       15.19      202.92    113.87 o 
  -5   7  19       55.75      -79.85     83.67 o 
  -4   7  19        6.34      -48.25     64.50 o 
  -3   7  19      546.48      603.51    100.02 o 
  -2   7  19     2214.16     1978.94    137.26 o 
  -1   7  19       76.67       68.09     50.94 o 
   0   7  19       52.72      137.85     63.03 o 
   1   7  19       84.36       10.06     57.25 o 
   2   7  19      526.02      389.06     94.88 o 
   3   7  19      347.87      210.57    102.86 o 
   4   7  19       54.07      112.06     84.51 o 
   5   7  19       45.98      304.03    128.00 o 
  -6   8  19        0.80        6.96     77.76 o 
  -5   8  19        2.13       46.11     95.39 o 
  -4   8  19        7.33      -59.98     91.33 o 
  -3   8  19       13.83      113.09     81.78 o 
  -2   8  19      136.86      220.68     93.59 o 
  -1   8  19       34.46       69.83    122.54 o 
   0   8  19       57.50       59.29     61.13 o 
   1   8  19       41.00       85.16     76.09 o 
   2   8  19       18.52      -47.99     65.39 o 
   3   8  19       42.28      115.85    103.67 o 
   4   8  19       14.14        8.48     77.90 o 
  -5   9  19       17.88       82.30    113.10 o 
  -4   9  19        1.83      121.14    121.62 o 
  -3   9  19      185.72      157.87    106.39 o 
  -2   9  19      347.95      436.05    122.21 o 
  -1   9  19      112.40       63.54     76.76 o 
   0   9  19        0.06      -65.09     67.56 o 
   1   9  19      175.48      192.29    117.15 o 
   2   9  19      193.10      411.53    152.20 o 
   3   9  19      181.72      194.56    145.53 o 
  -2  10  19      127.36      147.14    105.62 o 
  -1  10  19      398.87      251.34    144.87 o 
   0  10  19      168.67       90.28    127.56 o 
  -9   0  20       20.01       52.70    115.74 o 
  -8   0  20       27.56      266.10    153.12 o 
  -7   0  20       54.70       12.89    123.20 o 
  -6   0  20       48.04       78.33    168.15 o 
  -5   0  20      991.33      968.82    169.28 o 
  -4   0  20      412.80      447.80    126.74 o 
  -3   0  20     1303.01     1255.07    118.61 o 
  -2   0  20     2328.70     2613.87    176.15 o 
  -1   0  20     2978.18     2872.25    172.74 o 
   0   0  20        8.13       -2.83     48.52 o 
   1   0  20      472.51      613.73    137.15 o 
   2   0  20      132.35      178.92    209.11 o 
   3   0  20      502.46      574.88    147.92 o 
   4   0  20     1621.53     1625.53    237.28 o 
   5   0  20     1456.82     1473.09    409.58 o 
   6   0  20       22.57       28.91    121.24 o 
   7   0  20     1101.52      818.98    264.58 o 
  -9   1  20       67.65      110.52    124.31 o 
  -8   1  20       89.03       36.87    207.56 o 
  -7   1  20       21.66      136.01    100.97 o 
  -6   1  20        5.49       50.00     96.64 o 
  -5   1  20      132.53      160.67     72.41 o 
  -4   1  20     1372.42     1393.27     85.18 o 
  -3   1  20        6.83       69.99     44.92 o 
  -2   1  20       27.31       42.55     47.61 o 
  -1   1  20        0.64       55.42     33.87 o 
   0   1  20      398.31      374.54     50.45 o 
   1   1  20      219.44      212.86     39.83 o 
   2   1  20       67.79      200.54     73.98 o 
   3   1  20       40.03      -42.27     67.60 o 
   4   1  20      463.03      464.52    103.57 o 
   5   1  20        1.98      -87.25     76.40 o 
   6   1  20      747.56      528.55    167.32 o 
   7   1  20      142.93      200.77    114.91 o 
  -9   2  20       88.37      110.56    113.56 o 
  -8   2  20        1.45       -9.69     90.97 o 
  -7   2  20      108.37      129.88     88.00 o 
  -6   2  20       88.92      260.04     78.30 o 
  -5   2  20      587.30      564.75     81.98 o 
  -4   2  20      654.56      654.71     89.03 o 
  -3   2  20       28.34       20.97     35.87 o 
  -2   2  20     1060.44     1020.85     78.13 o 
  -1   2  20        5.03       17.94     40.34 o 
   0   2  20      241.60      242.19     47.20 o 
   1   2  20      392.10      380.61     68.99 o 
   2   2  20      139.90       74.21     44.24 o 
   3   2  20       58.62      145.11     77.54 o 
   4   2  20     2128.84     1970.51    174.44 o 
   5   2  20      713.00      778.82    145.19 o 
   6   2  20       50.26      192.70    174.71 o 
   7   2  20       46.54      -14.42     80.23 o 
  -9   3  20      633.45      811.19    186.04 o 
  -8   3  20       28.59      113.24    127.18 o 
  -7   3  20       74.57       78.97     72.90 o 
  -6   3  20      152.71       27.28     63.01 o 
  -5   3  20      111.45      232.77     63.85 o 
  -4   3  20      983.44     1069.33    101.08 o 
  -3   3  20      545.20      599.72     65.98 o 
  -2   3  20      275.01      249.70     45.14 o 
  -1   3  20       75.38      122.90     46.06 o 
   0   3  20     1397.42     1278.08     86.71 o 
   1   3  20     1493.16     1413.99    110.05 o 
   2   3  20       96.55      222.68     62.05 o 
   3   3  20       28.35      -42.77     50.71 o 
   4   3  20      503.54      415.34     94.54 o 
   5   3  20      145.39      141.55     88.26 o 
   6   3  20      189.52      128.25    100.76 o 
   7   3  20      341.67      555.12    144.05 o 
  -9   4  20        2.46       -6.30    118.37 o 
  -8   4  20      106.27      391.22    189.06 o 
  -7   4  20       12.00       46.02    128.01 o 
  -6   4  20       50.79      145.23     80.59 o 
  -5   4  20      517.14      435.67     83.02 o 
  -4   4  20        4.11        2.84     42.66 o 
  -3   4  20      141.68      166.35     68.35 o 
  -2   4  20      113.98      125.01     58.54 o 
  -1   4  20      318.79      361.60     60.88 o 
   0   4  20      941.15      869.98     75.64 o 
   1   4  20       19.65       19.27     42.64 o 
   2   4  20      267.90      390.35     76.84 o 
   3   4  20       76.55       92.13     59.62 o 
   4   4  20      361.69      379.36    108.74 o 
   5   4  20      309.93      160.24     89.62 o 
   6   4  20       12.77       58.21    126.45 o 
  -8   5  20       95.35      -49.63     90.39 o 
  -7   5  20        4.61       27.24    117.69 o 
  -6   5  20       29.08      200.76     91.41 o 
  -5   5  20        6.81       48.53     66.44 o 
  -4   5  20       93.77      107.24     61.74 o 
  -3   5  20     1369.56     1374.88    112.56 o 
  -2   5  20      350.87      429.34     65.93 o 
  -1   5  20      706.87      639.48     79.69 o 
   0   5  20      325.96      515.79     91.22 o 
   1   5  20       28.31       14.58     50.18 o 
   2   5  20       10.04       14.80     75.37 o 
   3   5  20      563.24      571.71     91.26 o 
   4   5  20      138.25      216.28     79.55 o 
   5   5  20      342.57      366.05    112.62 o 
   6   5  20      635.94      735.04    145.08 o 
  -8   6  20      151.99     -128.74    124.89 o 
  -7   6  20       18.22      -74.43     98.41 o 
  -6   6  20      182.96      233.79     87.11 o 
  -5   6  20      111.07      317.93     85.87 o 
  -4   6  20       73.53      128.05     67.73 o 
  -3   6  20       68.30      140.58     73.93 o 
  -2   6  20      663.27      639.87     82.62 o 
  -1   6  20     3933.87     4011.38    198.95 o 
   0   6  20      833.07      987.46     97.38 o 
   1   6  20        0.48      -91.55     61.83 o 
   2   6  20      142.86      263.37     92.37 o 
   3   6  20      522.07      386.49     98.77 o 
   4   6  20      725.22      678.74    117.10 o 
   5   6  20      297.07       37.12    113.35 o 
  -7   7  20       43.46      172.72    128.66 o 
  -6   7  20        0.91      126.07    109.64 o 
  -5   7  20        9.21       71.28     81.75 o 
  -4   7  20        4.13       63.30     65.86 o 
  -3   7  20      643.53      443.07     97.88 o 
  -2   7  20      232.72      235.96     72.14 o 
  -1   7  20      192.98      186.14     65.68 o 
   0   7  20       76.90      202.09     68.16 o 
   1   7  20       37.39      209.81    102.50 o 
   2   7  20      526.20      465.84    138.34 o 
   3   7  20      109.56      112.52     85.01 o 
   4   7  20       11.66       -5.15     62.00 o 
   5   7  20       38.89      271.45    156.13 o 
  -6   8  20       12.22      -11.46     80.21 o 
  -5   8  20       10.54      121.36    111.55 o 
  -4   8  20      281.28      373.46    125.69 o 
  -3   8  20       78.01       47.97    104.64 o 
  -2   8  20     1621.64     1415.13    137.48 o 
  -1   8  20      204.50      127.68     68.52 o 
   0   8  20       25.91      110.10     71.92 o 
   1   8  20       43.78      194.72    107.81 o 
   2   8  20      185.50      281.56    121.07 o 
   3   8  20      401.37      403.42    136.71 o 
   4   8  20      142.92      110.09    107.28 o 
  -4   9  20       33.85       39.16    137.99 o 
  -3   9  20      333.23      447.11    131.89 o 
  -2   9  20      120.76      153.75     93.62 o 
  -1   9  20      248.84      304.28     98.60 o 
   0   9  20      214.20      337.62     96.14 o 
   1   9  20       77.27      138.61    114.04 o 
   2   9  20      140.88      244.56    145.28 o 
  -9   1  21       33.69      123.66    140.11 o 
  -8   1  21        0.84      264.73    365.93 o 
  -7   1  21      210.96      453.20    117.13 o 
  -6   1  21      158.79      366.95     99.88 o 
  -5   1  21     1282.13     1167.41    103.41 o 
  -4   1  21      343.19      339.92     50.71 o 
  -3   1  21        1.81       41.12     42.45 o 
  -2   1  21      160.52      184.09     52.48 o 
  -1   1  21      815.62      773.82     74.38 o 
   0   1  21     1266.24     1253.88     79.42 o 
   1   1  21      746.72      717.22     74.95 o 
   2   1  21       74.89       54.28     72.28 o 
   3   1  21       83.88       88.60     70.34 o 
   4   1  21      833.66     1054.01    140.25 o 
   5   1  21     1657.74     1809.50    204.06 o 
   6   1  21      866.62      805.79    161.92 o 
   7   1  21        3.18       65.41    177.42 o 
  -9   2  21        8.93      363.82    155.41 o 
  -8   2  21      584.79      554.48    128.55 o 
  -7   2  21      176.28      288.25     98.45 o 
  -6   2  21      170.62      310.29     68.98 o 
  -5   2  21       23.17      211.89    148.75 o 
  -4   2  21     1135.30     1180.54    107.79 o 
  -3   2  21      420.95      505.89     62.38 o 
  -2   2  21      731.20      828.53     75.33 o 
  -1   2  21       87.39       42.41     38.46 o 
   0   2  21       76.70      130.38     41.74 o 
   1   2  21     1730.58     1731.09    124.40 o 
   2   2  21      436.15      451.88     73.79 o 
   3   2  21       86.54      210.58    106.74 o 
   4   2  21       97.59      151.08    131.89 o 
   5   2  21        0.80      266.25    176.15 o 
   6   2  21      328.47      441.31    141.43 o 
   7   2  21      431.26      587.21    159.32 o 
  -9   3  21       71.21       -5.23     80.81 o 
  -8   3  21        1.54      109.90    133.83 o 
  -7   3  21       18.03      112.66     98.52 o 
  -6   3  21       19.39      106.60     73.73 o 
  -5   3  21       46.52      144.80     63.32 o 
  -4   3  21      641.66      637.23     86.97 o 
  -3   3  21      158.53      203.36     50.64 o 
  -2   3  21       28.91       13.94     41.10 o 
  -1   3  21      232.84      264.62     80.55 o 
   0   3  21      204.04      268.10     69.82 o 
   1   3  21      148.48      191.87     77.02 o 
   2   3  21      290.87      327.38     69.77 o 
   3   3  21      175.68      131.00     90.85 o 
   4   3  21       57.90       37.51     72.09 o 
   5   3  21        5.06      162.25     98.37 o 
   6   3  21       19.58      -60.76     92.38 o 
  -8   4  21      144.92       47.05     91.82 o 
  -7   4  21      384.99      394.85     98.84 o 
  -6   4  21      147.27      361.26    133.22 o 
  -5   4  21       44.72       93.15     65.68 o 
  -4   4  21      669.98      528.21     86.42 o 
  -3   4  21     1394.91     1355.62     98.74 o 
  -2   4  21     1251.99     1529.59    109.16 o 
  -1   4  21     1621.99     1527.58    110.20 o 
   0   4  21     1680.61     1483.38    123.46 o 
   1   4  21     1356.63     1283.23    121.54 o 
   2   4  21      578.15      571.47     94.55 o 
   3   4  21     1457.04     1343.85    132.82 o 
   4   4  21      360.46      381.81    102.79 o 
   5   4  21      106.40       53.14    124.72 o 
   6   4  21      232.36      392.51    138.10 o 
  -8   5  21        9.91      211.06    156.21 o 
  -7   5  21        0.35       52.65     75.12 o 
  -6   5  21       39.96       46.65     69.16 o 
  -5   5  21      164.54       98.41     64.35 o 
  -4   5  21       29.37      148.53     75.77 o 
  -3   5  21      135.01      167.57     68.23 o 
  -2   5  21       22.55      164.25     66.09 o 
  -1   5  21        7.09       97.42     62.51 o 
   0   5  21      598.88      527.09     72.37 o 
   1   5  21       25.60       12.85     50.85 o 
   2   5  21      273.36      269.05    103.15 o 
   3   5  21       59.70      113.74     73.26 o 
   4   5  21      290.64      330.85    111.40 o 
   5   5  21      285.98      472.00    129.28 o 
   6   5  21      109.76      156.90    121.33 o 
  -7   6  21       82.91      102.70     98.17 o 
  -6   6  21       86.14      251.31    103.54 o 
  -5   6  21        0.09       75.97    125.10 o 
  -4   6  21       15.52       22.62     54.21 o 
  -3   6  21      869.86      895.67    121.81 o 
  -2   6  21     1441.29     1543.41    122.60 o 
  -1   6  21       69.16      119.25     50.79 o 
   0   6  21      157.65      304.61     78.86 o 
   1   6  21       66.43        2.64     48.23 o 
   2   6  21      258.11      434.83    121.54 o 
   3   6  21      549.60      540.11    106.24 o 
   4   6  21       20.66      174.82     94.04 o 
   5   6  21       22.95      -64.37    132.96 o 
  -6   7  21      287.60      163.01    109.94 o 
  -5   7  21       33.14      254.76    109.39 o 
  -4   7  21      208.44      214.13     86.11 o 
  -3   7  21      126.47      231.72     84.68 o 
  -2   7  21       33.44      291.98    126.30 o 
  -1   7  21      728.23      943.09    111.38 o 
   0   7  21      296.44      477.00     83.17 o 
   1   7  21      526.59      300.91     90.12 o 
   2   7  21       40.72       83.94     79.71 o 
   3   7  21      285.66      282.77    106.95 o 
   4   7  21      174.24      109.60     91.42 o 
  -5   8  21      116.54       38.55    104.30 o 
  -4   8  21        7.62      139.10    182.06 o 
  -3   8  21       15.09       96.54    111.70 o 
  -2   8  21       29.16       88.39     66.59 o 
  -1   8  21       68.65       88.13     69.12 o 
   0   8  21       91.53       93.20     87.18 o 
   1   8  21       50.05       -4.14     61.63 o 
   2   8  21       52.31       90.92     89.22 o 
   3   8  21       10.57       55.35     96.88 o 
  -4   9  21       79.43       11.38    128.95 o 
  -3   9  21        9.96      134.36    189.19 o 
  -2   9  21      275.82       91.08    132.89 o 
  -1   9  21      338.62      139.47     89.07 o 
   0   9  21      475.90      581.63    129.08 o 
   1   9  21      259.48      266.88    139.74 o 
  -9   0  22     1117.42     1045.75    374.17 o 
  -8   0  22     1008.33      732.73    201.77 o 
  -7   0  22       17.69       29.02    107.81 o 
  -6   0  22     1132.81     1302.24    251.78 o 
  -5   0  22     2651.64     2372.41    280.97 o 
  -4   0  22       67.38       21.35     81.59 o 
  -3   0  22     1385.62     1492.15    172.05 o 
  -2   0  22      810.19      886.46    114.81 o 
  -1   0  22      564.74      546.56    100.40 o 
   0   0  22       45.81      -18.52     46.53 o 
   1   0  22     3166.90     3302.32    336.31 o 
   2   0  22      469.86      417.53    130.51 o 
   3   0  22      185.55      418.64    127.02 o 
   4   0  22      244.70      168.92    140.42 o 
   5   0  22      119.14      129.27    133.47 o 
   6   0  22     1713.55     1276.21    268.11 o 
   7   0  22      115.49      -46.13    143.54 o 
  -9   1  22       52.60      204.98    235.22 o 
  -8   1  22       83.28       82.82     88.20 o 
  -7   1  22        1.81       72.47    129.69 o 
  -6   1  22       39.81      255.07    112.49 o 
  -5   1  22      198.30      195.56     92.86 o 
  -4   1  22      307.41      325.12     51.11 o 
  -3   1  22      308.77      462.77     62.65 o 
  -2   1  22      423.67      478.10     64.62 o 
  -1   1  22      124.56      269.04     66.65 o 
   0   1  22      449.00      484.96     59.43 o 
   1   1  22        7.56       57.91     50.83 o 
   2   1  22     1338.49     1404.44    139.45 o 
   3   1  22       63.21       99.87     86.99 o 
   4   1  22       94.49      121.16     82.50 o 
   5   1  22      363.79      453.50    140.54 o 
   6   1  22      156.94       17.80     91.93 o 
   7   1  22      191.10      127.23    113.61 o 
  -9   2  22       51.83      165.56    119.84 o 
  -8   2  22      157.27       64.76     87.47 o 
  -7   2  22        0.11      201.42    101.70 o 
  -6   2  22      858.09      952.12    140.34 o 
  -5   2  22      539.35      525.98     86.02 o 
  -4   2  22      150.62      229.87     68.21 o 
  -3   2  22       37.26       53.59     62.39 o 
  -2   2  22       13.41       15.54     39.83 o 
  -1   2  22       74.83      123.99     49.95 o 
   0   2  22     5114.59     4993.01    198.61 o 
   1   2  22      575.13      489.10     78.09 o 
   2   2  22      189.85      256.27     65.27 o 
   3   2  22       10.80      141.10     95.88 o 
   4   2  22       22.20      -65.37    113.03 o 
   5   2  22      318.37      117.52     90.04 o 
   6   2  22       19.94      152.61    109.69 o 
  -8   3  22      393.16      417.46    143.74 o 
  -7   3  22     1406.06     1364.60    174.24 o 
  -6   3  22      578.74      786.35    114.84 o 
  -5   3  22      123.94      169.34     63.73 o 
  -4   3  22        0.67      225.83     67.54 o 
  -3   3  22        6.13      148.92     55.43 o 
  -2   3  22      782.30      855.36     83.18 o 
  -1   3  22     2857.63     2683.89    142.28 o 
   0   3  22     2046.52     1969.14    113.10 o 
   1   3  22      447.96      486.14     92.91 o 
   2   3  22     2041.58     1880.15    140.96 o 
   3   3  22     2617.07     2477.49    237.46 o 
   4   3  22      223.61      286.37     97.34 o 
   5   3  22       59.16      -44.08     82.56 o 
   6   3  22       35.87      239.87    148.75 o 
  -8   4  22       10.04      -31.47     77.45 o 
  -7   4  22        6.14       36.04     71.20 o 
  -6   4  22        0.72      147.55     78.64 o 
  -5   4  22        1.05       -6.28     52.81 o 
  -4   4  22        3.34      249.51     78.94 o 
  -3   4  22       56.11      128.11     54.25 o 
  -2   4  22     1073.01      971.16     91.64 o 
  -1   4  22       97.16      148.73     62.16 o 
   0   4  22       43.52      213.52     51.22 o 
   1   4  22      452.51      469.26     91.48 o 
   2   4  22       60.97       -4.76     50.95 o 
   3   4  22      679.49      519.73    115.71 o 
   4   4  22      211.77      169.21    105.82 o 
   5   4  22        0.53      220.90    179.86 o 
   6   4  22       13.14      -39.87    123.74 o 
  -8   5  22       58.59      -94.34     99.28 o 
  -7   5  22      350.23      346.07    122.21 o 
  -6   5  22      409.66      457.39    157.19 o 
  -5   5  22       16.33      168.99     73.51 o 
  -4   5  22       31.43      -73.40     71.35 o 
  -3   5  22      193.23      264.36    120.56 o 
  -2   5  22      825.95      900.32     91.39 o 
  -1   5  22     2470.25     2352.21    148.07 o 
   0   5  22       91.88      159.98     79.73 o 
   1   5  22       32.34      192.63     92.34 o 
   2   5  22      922.35      943.29    117.66 o 
   3   5  22      531.55      534.70    109.21 o 
   4   5  22      311.87      470.80    123.36 o 
   5   5  22       23.97       63.53    109.68 o 
  -7   6  22       43.97      -10.65     84.57 o 
  -6   6  22      157.68      277.02     88.74 o 
  -5   6  22      481.68      483.42    137.26 o 
  -4   6  22       79.79      121.91     83.99 o 
  -3   6  22        3.82      100.03     85.86 o 
  -2   6  22      313.20      263.37     72.44 o 
  -1   6  22      293.72      320.83    113.10 o 
   0   6  22      278.33      350.17     71.09 o 
   1   6  22      141.66      299.12    136.65 o 
   2   6  22      118.53      526.77     99.45 o 
   3   6  22       54.03      -15.92     63.21 o 
   4   6  22       98.46       56.50     86.31 o 
   5   6  22      194.36      145.86    141.69 o 
  -6   7  22        8.86      -71.32    138.87 o 
  -5   7  22        1.81      181.54    102.73 o 
  -4   7  22       58.21      232.75     97.07 o 
  -3   7  22        0.90        5.57     91.03 o 
  -2   7  22      101.31      116.12     71.95 o 
  -1   7  22        6.52      171.18     97.70 o 
   0   7  22       83.01       45.33     82.71 o 
   1   7  22      127.29      274.42     99.97 o 
   2   7  22      255.31      193.02    113.74 o 
   3   7  22      119.47      152.50    102.92 o 
   4   7  22        0.70      349.18    233.08 o 
  -5   8  22      179.13      178.19    122.98 o 
  -4   8  22      334.87      138.69    103.73 o 
  -3   8  22      400.86      349.16    131.59 o 
  -2   8  22       25.49      102.99     83.83 o 
  -1   8  22       47.79       53.25     70.29 o 
   0   8  22      418.46      598.81    127.37 o 
   1   8  22     1088.46     1023.32    153.79 o 
   2   8  22      203.50      263.60    180.07 o 
  -3   9  22       24.33       -9.46     88.89 o 
  -2   9  22      222.57      131.43    113.21 o 
  -1   9  22       30.09       -8.14     69.42 o 
   0   9  22        0.32       20.72     85.70 o 
  -9   1  23      163.18      198.51    127.91 o 
  -8   1  23      632.13      712.31    144.86 o 
  -7   1  23      515.81      454.60    130.58 o 
  -6   1  23      120.95        3.41     74.02 o 
  -5   1  23      432.95      414.87     77.65 o 
  -4   1  23      919.05      864.18     76.62 o 
  -3   1  23     1409.53     1442.89    103.12 o 
  -2   1  23       94.97       80.55     53.84 o 
  -1   1  23        4.82      -10.03     39.82 o 
   0   1  23      155.87      140.30     46.76 o 
   1   1  23     2531.04     2278.90    138.98 o 
   2   1  23     2088.03     1814.01    174.92 o 
   3   1  23       10.20      148.10     78.91 o 
   4   1  23       51.07      159.75    179.85 o 
   5   1  23      367.57      588.99    142.52 o 
   6   1  23      574.94      555.00    145.83 o 
  -8   2  23      119.22      148.52    103.26 o 
  -7   2  23      857.29      792.97    146.90 o 
  -6   2  23      382.19      488.03    109.14 o 
  -5   2  23        2.52       88.15     64.17 o 
  -4   2  23      308.48      311.07     78.60 o 
  -3   2  23      100.94      180.28     63.90 o 
  -2   2  23      196.09      298.71     61.81 o 
  -1   2  23       70.82      145.69     61.02 o 
   0   2  23     1055.06      997.61     86.56 o 
   1   2  23     1966.00     1916.56    133.26 o 
   2   2  23      142.67      138.16     81.33 o 
   3   2  23      289.87      354.55    144.70 o 
   4   2  23       63.42      313.17    121.50 o 
   5   2  23      674.01      772.92    141.50 o 
   6   2  23      234.58      100.63    125.68 o 
  -8   3  23      133.15      114.84    104.33 o 
  -7   3  23       40.19      136.80    126.27 o 
  -6   3  23        8.32      440.68    204.87 o 
  -5   3  23      315.08      244.93     84.68 o 
  -4   3  23      323.97      337.91    107.33 o 
  -3   3  23       47.35      129.58     55.47 o 
  -2   3  23      485.38      457.93     70.42 o 
  -1   3  23      230.40      206.97     60.97 o 
   0   3  23      627.31      549.94     72.13 o 
   1   3  23      617.63      574.85     86.25 o 
   2   3  23      128.96       57.44    110.81 o 
   3   3  23      237.05      461.74    238.92 o 
   4   3  23        1.07      -47.41     83.79 o 
   5   3  23        9.25      118.73     97.04 o 
   6   3  23        0.61       60.76    104.45 o 
  -8   4  23        0.02        5.22     77.49 o 
  -7   4  23      291.38      324.24    116.28 o 
  -6   4  23      541.56      551.71     97.15 o 
  -5   4  23       72.12      215.62    133.18 o 
  -4   4  23      125.68      119.22     77.77 o 
  -3   4  23       16.83      155.55     59.45 o 
  -2   4  23       15.16       67.11     52.31 o 
  -1   4  23     1087.36     1165.05    104.67 o 
   0   4  23     1483.08     1195.80    118.31 o 
   1   4  23       34.33       43.70     76.79 o 
   2   4  23      144.97      149.24     93.95 o 
   3   4  23      296.97      395.29    111.14 o 
   4   4  23      574.78      789.68    140.86 o 
   5   4  23      119.55      139.15    105.32 o 
  -7   5  23       89.25      172.30     94.62 o 
  -6   5  23        1.07        6.01     60.87 o 
  -5   5  23        2.07       27.68     63.94 o 
  -4   5  23      180.10      207.25     79.33 o 
  -3   5  23      617.88      553.57     95.38 o 
  -2   5  23      158.07      146.41     71.00 o 
  -1   5  23       21.86      148.50     90.88 o 
   0   5  23       49.37      135.56     87.87 o 
   1   5  23       14.28      118.54    142.13 o 
   2   5  23      407.05      397.65     98.83 o 
   3   5  23      263.77      154.73     92.39 o 
   4   5  23       11.69        5.11    108.91 o 
   5   5  23        3.29       42.08     94.06 o 
  -7   6  23       80.83      110.84    143.99 o 
  -6   6  23      612.14      490.30    150.42 o 
  -5   6  23      341.86      348.03    100.80 o 
  -4   6  23        5.23       -4.48     77.14 o 
  -3   6  23        7.37      -21.58     71.03 o 
  -2   6  23      316.38      255.35    104.84 o 
  -1   6  23     1204.77     1167.94    115.84 o 
   0   6  23      467.44      712.54    115.60 o 
   1   6  23       29.92      273.74     95.73 o 
   2   6  23      107.28      356.76     96.95 o 
   3   6  23       70.02      229.48    111.00 o 
   4   6  23      249.17      578.50    142.54 o 
  -6   7  23        9.70       92.70    119.78 o 
  -5   7  23      110.29      314.91    116.03 o 
  -4   7  23       35.85      199.76    117.16 o 
  -3   7  23      227.68      355.83    130.83 o 
  -2   7  23      617.16      658.57    113.24 o 
  -1   7  23      106.17      243.34     83.98 o 
   0   7  23       61.73      154.64     96.67 o 
   1   7  23     1326.99     1338.25    163.60 o 
   2   7  23      136.52      339.92    103.63 o 
   3   7  23        3.45       -0.03     59.75 o 
  -4   8  23        0.03      -13.81     96.42 o 
  -3   8  23       63.95      288.12    213.70 o 
  -2   8  23       19.79       14.75     62.38 o 
  -1   8  23       10.69      126.63     77.09 o 
   0   8  23       14.39      101.73     85.24 o 
   1   8  23       35.47      257.14    162.83 o 
   2   8  23       39.74       10.70     80.44 o 
  -8   0  24       80.90      154.24    142.03 o 
  -7   0  24      228.70      653.23    202.78 o 
  -6   0  24        4.98       37.69    138.70 o 
  -5   0  24       51.19      403.91    322.85 o 
  -4   0  24      378.33      441.70    211.80 o 
  -3   0  24     3185.73     2889.47    279.67 o 
  -2   0  24      917.43      857.71    118.36 o 
  -1   0  24        8.05       50.99     68.56 o 
   0   0  24     1018.94      946.84    215.36 o 
   1   0  24      234.83      419.34    147.17 o 
   2   0  24     4191.92     4629.32    506.50 o 
   3   0  24     1218.43     1074.65    206.60 o 
   4   0  24      867.69      524.61    175.40 o 
   5   0  24      103.66      -70.74    128.14 o 
   6   0  24       71.89      108.36    161.96 o 
  -8   1  24       15.15       76.43     92.05 o 
  -7   1  24        0.32      -11.00     87.10 o 
  -6   1  24       19.03      128.08     95.08 o 
  -5   1  24       67.45       34.08     52.13 o 
  -4   1  24      853.64      644.61     97.90 o 
  -3   1  24       13.69       51.68     51.73 o 
  -2   1  24        1.61       19.13     41.79 o 
  -1   1  24      201.04      197.08     62.37 o 
   0   1  24      478.29      520.38     63.68 o 
   1   1  24      903.60      977.52    132.40 o 
   2   1  24      412.94      520.44    108.79 o 
   3   1  24        2.88      101.66     80.83 o 
   4   1  24        0.47      137.08     90.75 o 
   5   1  24       85.89       95.39     96.08 o 
   6   1  24       47.55       33.57     94.68 o 
  -8   2  24      141.87      460.96    213.45 o 
  -7   2  24      162.72      223.36    149.69 o 
  -6   2  24      479.36      431.38    151.04 o 
  -5   2  24      434.41      542.04     98.49 o 
  -4   2  24      238.40      373.12     86.39 o 
  -3   2  24      168.81      203.61     71.15 o 
  -2   2  24      106.30      161.86     57.76 o 
  -1   2  24      312.95      213.83     69.20 o 
   0   2  24       30.68      -38.84     58.41 o 
   1   2  24      231.14      303.75     91.53 o 
   2   2  24      101.82      154.40     82.15 o 
   3   2  24      726.46      788.22    140.26 o 
   4   2  24       88.39      264.58    108.74 o 
   5   2  24       10.68       23.69     88.41 o 
   6   2  24        6.93      282.88    311.18 o 
  -8   3  24       52.88       77.26     98.08 o 
  -7   3  24       71.37       43.66     80.86 o 
  -6   3  24       24.98       14.73     63.55 o 
  -5   3  24      403.71      336.10     98.32 o 
  -4   3  24      728.87      826.17    114.58 o 
  -3   3  24        3.00      276.00     82.77 o 
  -2   3  24      120.10      157.53     62.65 o 
  -1   3  24       66.99      173.03     63.78 o 
   0   3  24     1240.94     1216.27    120.00 o 
   1   3  24     1546.36     1584.23    135.30 o 
   2   3  24     1314.34     1234.51    150.83 o 
   3   3  24       90.93       98.38     83.77 o 
   4   3  24      104.76      250.86    115.17 o 
   5   3  24       41.83       67.32    122.22 o 
  -7   4  24       85.36      -11.68     68.19 o 
  -6   4  24      104.44      146.38    114.06 o 
  -5   4  24      246.40      186.69     79.96 o 
  -4   4  24       61.32      136.99     82.18 o 
  -3   4  24       12.19      -29.03     62.94 o 
  -2   4  24      251.35      212.72     60.89 o 
  -1   4  24      293.61      288.59     78.00 o 
   0   4  24       79.32       13.20     52.64 o 
   1   4  24      187.60      295.39     81.83 o 
   2   4  24        0.45      152.45     75.94 o 
   3   4  24       54.78      200.64     97.50 o 
   4   4  24       16.93      241.38    111.91 o 
   5   4  24        9.98      158.08    108.32 o 
  -7   5  24       41.30      176.22    112.09 o 
  -6   5  24      162.97       10.37     72.58 o 
  -5   5  24      940.27      883.40    127.08 o 
  -4   5  24      468.49      558.15    103.91 o 
  -3   5  24      245.12      336.61    104.52 o 
  -2   5  24      100.08      144.46     65.27 o 
  -1   5  24      429.02      433.61     82.11 o 
   0   5  24      406.34      377.13     90.27 o 
   1   5  24        7.97      182.79     74.63 o 
   2   5  24       15.12      159.11     81.77 o 
   3   5  24       53.57      220.42    187.34 o 
   4   5  24      484.31      775.36    155.35 o 
  -6   6  24      332.38      712.07    213.07 o 
  -5   6  24       44.39      120.42    164.00 o 
  -4   6  24        0.88      199.42    102.54 o 
  -3   6  24       29.12      199.39    114.83 o 
  -2   6  24      143.91      351.76     85.83 o 
  -1   6  24      491.15      530.29     92.27 o 
   0   6  24      254.99      295.14    100.32 o 
   1   6  24        1.68      163.28     82.79 o 
   2   6  24       15.17       38.95     71.66 o 
   3   6  24      302.93      255.96    115.17 o 
   4   6  24      217.65      313.65    164.42 o 
  -5   7  24      106.06      215.26    115.09 o 
  -4   7  24      104.63      313.39    100.45 o 
  -3   7  24        2.79       18.68     70.27 o 
  -2   7  24        0.96       38.32     68.97 o 
  -1   7  24       87.16      178.16     89.39 o 
   0   7  24       41.05       89.10     98.20 o 
   1   7  24       41.00       11.62     70.34 o 
   2   7  24      124.18      236.55    109.24 o 
   3   7  24        2.82      102.89    126.64 o 
  -3   8  24       66.97      -22.92     88.49 o 
  -2   8  24      163.72      268.45    149.59 o 
  -1   8  24      475.31      689.32    130.76 o 
   0   8  24       10.98      263.32    124.51 o 
   1   8  24       68.53      341.26    131.47 o 
  -8   1  25        4.09      194.10    220.81 o 
  -7   1  25       63.45       46.27     87.83 o 
  -6   1  25      734.69      931.50    151.69 o 
  -5   1  25     1327.38     1347.47    169.84 o 
  -4   1  25       92.40      211.45     93.27 o 
  -3   1  25      183.13      157.66     57.02 o 
  -2   1  25      198.32      332.11     67.42 o 
  -1   1  25       58.16       11.40     46.63 o 
   0   1  25     1558.38     1481.10    128.19 o 
   1   1  25     2739.26     2725.16    216.78 o 
   2   1  25        0.34      200.30    183.45 o 
   3   1  25      853.88      888.00    148.54 o 
   4   1  25      764.64      718.80    183.17 o 
   5   1  25      588.30      658.15    152.83 o 
  -8   2  25       49.30      396.00    137.00 o 
  -7   2  25        9.65      -28.64     82.61 o 
  -6   2  25       24.57       97.81     90.41 o 
  -5   2  25      113.46      266.25     86.68 o 
  -4   2  25      447.73      622.33     98.10 o 
  -3   2  25       51.98      164.98    114.55 o 
  -2   2  25       10.52       18.67     48.53 o 
  -1   2  25       65.24      229.38     58.79 o 
   0   2  25      319.29      353.13     98.13 o 
   1   2  25      993.89      938.93    110.01 o 
   2   2  25      793.66      798.76    129.10 o 
   3   2  25        7.05       61.65    109.23 o 
   4   2  25        6.67       46.13     83.92 o 
   5   2  25        4.65       89.13    107.01 o 
  -8   3  25        5.78      416.18    201.68 o 
  -7   3  25        0.18      -33.67    103.73 o 
  -6   3  25       96.82      265.11    101.77 o 
  -5   3  25       58.00      208.80    119.36 o 
  -4   3  25        5.61      -30.39     63.91 o 
  -3   3  25        6.94      112.66     91.86 o 
  -2   3  25       50.28       73.33     66.68 o 
  -1   3  25      198.37      196.62     65.22 o 
   0   3  25        1.12       75.97     62.09 o 
   1   3  25       17.78      150.49     75.46 o 
   2   3  25       89.64       45.86     77.58 o 
   3   3  25      216.67      351.83    119.93 o 
   4   3  25       96.22       37.82     95.55 o 
   5   3  25        6.17      -47.03    109.23 o 
  -7   4  25      325.58      686.33    161.10 o 
  -6   4  25       71.47       25.05     69.12 o 
  -5   4  25      426.66      299.27    109.98 o 
  -4   4  25      641.83      578.71    112.31 o 
  -3   4  25      546.37      531.30     97.19 o 
  -2   4  25      549.04      600.22     99.06 o 
  -1   4  25      152.56       84.55     61.66 o 
   0   4  25      169.59      165.53     75.30 o 
   1   4  25      126.81      141.58    121.56 o 
   2   4  25     1421.66     1777.70    192.05 o 
   3   4  25      846.24      775.37    141.00 o 
   4   4  25       28.11       26.38    145.33 o 
  -6   5  25        0.75      219.94    113.99 o 
  -5   5  25       58.53      -42.40     90.83 o 
  -4   5  25        2.12      268.47     99.67 o 
  -3   5  25        4.21      143.61     74.98 o 
  -2   5  25       48.30       98.07     83.47 o 
  -1   5  25       12.70       84.82     57.30 o 
   0   5  25        3.06       39.05     89.01 o 
   1   5  25      105.16       48.16     76.38 o 
   2   5  25      154.57       31.79     68.44 o 
   3   5  25      274.43      -12.01     78.80 o 
   4   5  25       79.44      279.29    133.50 o 
  -6   6  25       76.35      130.35    100.53 o 
  -5   6  25        9.11      111.29    104.21 o 
  -4   6  25      215.05      215.89     93.00 o 
  -3   6  25      434.58      394.46     98.95 o 
  -2   6  25      194.51      398.23    112.59 o 
  -1   6  25        5.14      -29.22     73.31 o 
   0   6  25        2.80       95.36    101.89 o 
   1   6  25       45.00      127.34     89.30 o 
   2   6  25      285.10      540.77    115.05 o 
   3   6  25      415.03      619.54    162.78 o 
  -4   7  25       37.46      115.55     92.59 o 
  -3   7  25       43.11      240.27    160.32 o 
  -2   7  25       83.51       67.04     79.64 o 
  -1   7  25      310.15      260.83     96.00 o 
   0   7  25      115.16      350.95    123.65 o 
   1   7  25      102.68      253.79    111.49 o 
   2   7  25       38.84      -51.16     89.41 o 
  -2   8  25        5.14       80.43    102.64 o 
  -1   8  25       11.62      -24.69     95.83 o 
  -8   0  26      101.20      321.20    190.92 o 
  -7   0  26       14.22      137.20    158.94 o 
  -6   0  26      712.87      413.63    169.28 o 
  -5   0  26      144.28      120.03    137.76 o 
  -4   0  26     1338.08     1418.95    163.79 o 
  -3   0  26      909.01     1005.72    144.14 o 
  -2   0  26       64.47       -3.90     57.37 o 
  -1   0  26      258.75      275.21     97.69 o 
   0   0  26      189.02      176.43    106.83 o 
   1   0  26     3234.35     2789.79    440.74 o 
   2   0  26      406.29      482.78    162.84 o 
   3   0  26       15.32      -25.63     99.55 o 
   4   0  26      365.69      107.60    241.50 o 
   5   0  26      627.01      747.37    229.29 o 
  -8   1  26        4.92      100.02    107.97 o 
  -7   1  26       53.12      155.48    149.09 o 
  -6   1  26       32.92      383.77    133.60 o 
  -5   1  26       88.97      363.84    144.82 o 
  -4   1  26       26.82        4.39     51.49 o 
  -3   1  26      570.89      466.09     82.85 o 
  -2   1  26       32.43       57.05     52.27 o 
  -1   1  26      611.92      613.16     82.01 o 
   0   1  26       90.92      277.43     83.54 o 
   1   1  26      379.21      511.42    119.77 o 
   2   1  26      328.51      420.53    110.89 o 
   3   1  26      195.62      243.67    129.62 o 
   4   1  26      315.88       86.08     97.56 o 
   5   1  26        5.08      198.19    124.93 o 
  -7   2  26        0.00      194.23    123.67 o 
  -6   2  26       50.05      318.41    123.56 o 
  -5   2  26      728.92      882.42    240.70 o 
  -4   2  26      188.39       67.86     71.30 o 
  -3   2  26       59.86      378.79    103.88 o 
  -2   2  26       26.29      151.29     59.28 o 
  -1   2  26      760.87      851.01     95.94 o 
   0   2  26     1000.81     1121.29    122.12 o 
   1   2  26      469.80      537.83    126.83 o 
   2   2  26     1387.52     1014.42    142.50 o 
   3   2  26       23.23      187.85    139.36 o 
   4   2  26       88.18      128.24    103.83 o 
   5   2  26      463.55      456.96    171.63 o 
  -7   3  26      430.92      505.11    176.90 o 
  -6   3  26      379.50      417.00    136.71 o 
  -5   3  26      105.00      197.92    125.38 o 
  -4   3  26        8.13       66.40     72.09 o 
  -3   3  26      107.44      294.17     81.75 o 
  -2   3  26     1054.26      908.79     99.32 o 
  -1   3  26      860.02      917.03    100.15 o 
   0   3  26      716.36      671.48    104.10 o 
   1   3  26        0.53      311.70     97.23 o 
   2   3  26     1354.65     1248.31    161.88 o 
   3   3  26      894.84     1064.13    219.39 o 
   4   3  26      238.67      177.95    152.15 o 
  -7   4  26        3.17      232.28    276.09 o 
  -6   4  26        2.88       89.52     98.87 o 
  -5   4  26       24.42       77.99     82.00 o 
  -4   4  26      173.56      119.25     92.49 o 
  -3   4  26      133.54      278.20    102.63 o 
  -2   4  26       84.38      205.01     82.42 o 
  -1   4  26        0.42       76.75     70.42 o 
   0   4  26       36.28      330.00    153.91 o 
   1   4  26       21.87      197.43     88.81 o 
   2   4  26      154.86      142.50     87.96 o 
   3   4  26       88.28      111.12    108.61 o 
   4   4  26      114.51      131.25    120.16 o 
  -6   5  26      127.55       22.51     86.25 o 
  -5   5  26      183.65      160.39     94.33 o 
  -4   5  26       88.98      295.34    178.07 o 
  -3   5  26      897.56     1125.65    134.21 o 
  -2   5  26      533.96      445.92     91.76 o 
  -1   5  26      182.34      234.39    138.27 o 
   0   5  26      106.26      255.12    118.10 o 
   1   5  26        1.44       -7.93     67.58 o 
   2   5  26       87.03       43.48    126.64 o 
   3   5  26     1112.20     1041.46    182.30 o 
  -5   6  26      119.54      289.23    189.20 o 
  -4   6  26      108.66      202.67    101.23 o 
  -3   6  26       42.24       90.67     83.32 o 
  -2   6  26        6.69       53.07     78.30 o 
  -1   6  26        4.88      138.44     88.32 o 
   0   6  26       26.85       34.13     83.54 o 
   1   6  26      142.49       27.05     70.68 o 
   2   6  26       27.95       86.32     92.74 o 
  -4   7  26        9.63       47.74     82.21 o 
  -3   7  26       51.80      199.46    102.05 o 
  -2   7  26       61.21       14.08     82.95 o 
  -1   7  26       24.51      454.37    218.56 o 
   0   7  26      123.35      247.63    165.58 o 
   1   7  26       12.47      102.39    133.18 o 
  -7   1  27      107.03      242.04    135.24 o 
  -6   1  27        1.34      197.45    118.73 o 
  -5   1  27        2.02       44.63    119.29 o 
  -4   1  27      785.03     1008.48    126.74 o 
  -3   1  27     1594.11     1560.57    131.14 o 
  -2   1  27      453.97      348.31     97.92 o 
  -1   1  27       38.00       57.92     78.20 o 
   0   1  27      303.63      338.05     95.37 o 
   1   1  27      497.47      696.13    121.61 o 
   2   1  27     1146.33     1053.50    170.09 o 
   3   1  27      530.49      318.91    123.79 o 
   4   1  27        1.34      231.75    125.78 o 
  -7   2  27      130.84      371.12    152.19 o 
  -6   2  27       90.34      159.52    216.62 o 
  -5   2  27       55.91       85.43     89.07 o 
  -4   2  27      605.92      536.39    107.75 o 
  -3   2  27        6.20       92.74     94.00 o 
  -2   2  27      294.69      261.68     75.31 o 
  -1   2  27     1482.92     1415.17    139.18 o 
   0   2  27      453.09      522.94     93.98 o 
   1   2  27      182.54      337.08    104.00 o 
   2   2  27       48.99       73.47     82.33 o 
   3   2  27      264.37       84.42     90.79 o 
   4   2  27      268.61      502.40    224.86 o 
  -7   3  27        1.11       61.03    103.29 o 
  -6   3  27      223.13      340.26    135.15 o 
  -5   3  27       28.51      188.04    113.35 o 
  -4   3  27      358.98      168.27     83.94 o 
  -3   3  27      410.91      442.83    100.29 o 
  -2   3  27       96.96      216.56    110.03 o 
  -1   3  27       13.89       52.55     71.85 o 
   0   3  27       41.68      164.56     79.33 o 
   1   3  27       60.05       -6.65     95.42 o 
   2   3  27      192.15      200.75    168.74 o 
   3   3  27      510.78      496.68    147.59 o 
   4   3  27       32.24       35.39    118.13 o 
  -6   4  27      146.60      399.16    134.17 o 
  -5   4  27      504.87      577.27    124.84 o 
  -4   4  27       84.68      191.11     84.01 o 
  -3   4  27       10.86      247.93    173.05 o 
  -2   4  27      853.58      877.42    111.52 o 
  -1   4  27     1021.85     1148.76    136.33 o 
   0   4  27      381.74      477.60    101.85 o 
   1   4  27       16.51      192.65    101.14 o 
   2   4  27        8.36       -0.19     69.62 o 
   3   4  27      425.64      645.36    137.33 o 
  -5   5  27        8.13      243.99    103.63 o 
  -4   5  27       10.31       21.44     73.21 o 
  -3   5  27       52.14      144.58    106.59 o 
  -2   5  27       35.05       71.42     86.51 o 
  -1   5  27       37.85      122.51    130.85 o 
   0   5  27        7.40       12.79     84.16 o 
   1   5  27        8.55       16.77     80.64 o 
   2   5  27      161.64      105.42     99.01 o 
   3   5  27        8.23       12.46    107.38 o 
  -4   6  27       99.64      -40.26     93.15 o 
  -3   6  27      192.08      335.10    137.27 o 
  -2   6  27      172.17      207.12    112.88 o 
  -1   6  27      164.36      181.23    117.47 o 
   0   6  27      137.75      273.45    114.93 o 
   1   6  27       48.76      241.23    149.55 o 
  -2   7  27       95.77      165.16    139.12 o 
  -1   7  27       32.59      -24.22     90.79 o 
  -7   0  28      165.41      329.66    197.37 o 
  -6   0  28       17.98      134.40    214.58 o 
  -5   0  28      177.18      320.67    385.51 o 
  -4   0  28        2.13      129.98    134.38 o 
  -3   0  28     1469.33     1235.27    175.24 o 
  -2   0  28     1329.35     1070.81    189.07 o 
  -1   0  28      303.85      148.90     88.56 o 
   0   0  28        2.32     -150.18    124.63 o 
   1   0  28      199.53      355.02    150.81 o 
   2   0  28     1083.17      991.37    235.44 o 
   3   0  28      620.73      834.36    221.65 o 
   4   0  28      175.97      256.48    247.54 o 
  -7   1  28       12.98       -4.49     75.47 o 
  -6   1  28       30.34      112.15    117.57 o 
  -5   1  28       55.77      259.02    216.94 o 
  -4   1  28      286.45      268.92    131.13 o 
  -3   1  28      161.75      239.56    100.61 o 
  -2   1  28       96.60      181.54     69.44 o 
  -1   1  28      198.42      242.41     76.59 o 
   0   1  28       20.00        2.55     81.82 o 
   1   1  28        4.72      205.35     93.45 o 
   2   1  28        1.30      138.47    107.35 o 
   3   1  28        3.96      132.09    153.35 o 
   4   1  28       49.52      -21.26     86.92 o 
  -6   2  28      422.48      345.88    194.80 o 
  -5   2  28       20.94       97.41    111.97 o 
  -4   2  28       21.36      114.70    108.67 o 
  -3   2  28      237.50      256.95     86.49 o 
  -2   2  28     1145.08     1141.73    119.42 o 
  -1   2  28       54.99      120.77     75.30 o 
   0   2  28        8.50      190.15    130.24 o 
   1   2  28       16.12      154.19    106.20 o 
   2   2  28      109.39      205.75    120.35 o 
   3   2  28      182.12       98.46    100.16 o 
  -6   3  28        6.62       36.82    127.89 o 
  -5   3  28       13.17      102.18     94.76 o 
  -4   3  28      143.01      341.98    176.79 o 
  -3   3  28      536.05      660.24    115.31 o 
  -2   3  28      161.96      229.45     86.98 o 
  -1   3  28      439.41      344.75     94.98 o 
   0   3  28      423.82      281.67     91.43 o 
   1   3  28      688.76      602.44    141.57 o 
   2   3  28      198.20      130.10    106.50 o 
   3   3  28        1.86       88.38    114.57 o 
  -6   4  28        1.42      356.93    172.81 o 
  -5   4  28        2.01       68.67     82.83 o 
  -4   4  28        0.01       84.41     82.35 o 
  -3   4  28       95.95      135.06     91.50 o 
  -2   4  28       87.08       39.54     80.75 o 
  -1   4  28      236.98      220.19     90.18 o 
   0   4  28        2.53      125.55    108.97 o 
   1   4  28        3.06      -45.84     88.27 o 
   2   4  28       98.24        2.18     68.38 o 
   3   4  28       47.60       -9.87     85.59 o 
  -5   5  28      676.18      845.10    148.96 o 
  -4   5  28      619.84      673.81    170.76 o 
  -3   5  28       31.34      -18.67     91.36 o 
  -2   5  28       13.40      -90.78    140.75 o 
  -1   5  28      274.64      184.48     97.94 o 
   0   5  28      162.76      196.34    133.84 o 
   1   5  28       26.17      778.65    536.47 o 
   2   5  28      103.58      100.04    131.47 o 
  -3   6  28      136.09      161.91    134.46 o 
  -2   6  28      196.51      164.15    115.37 o 
  -1   6  28      105.88       42.65    128.68 o 
   0   6  28        9.86       78.85    135.16 o 
  -6   1  29      187.61      525.96    263.79 o 
  -5   1  29      139.18       21.91     92.61 o 
  -4   1  29      202.71      414.60    140.98 o 
  -3   1  29        1.40       52.37     72.80 o 
  -2   1  29      185.84      194.75     63.24 o 
  -1   1  29      389.51      548.32    103.28 o 
   0   1  29      523.27      374.42    164.49 o 
   1   1  29      123.32      279.65    129.73 o 
   2   1  29        0.32       43.63     89.07 o 
   3   1  29       42.93      274.66    152.53 o 
  -6   2  29        3.29       36.90    118.56 o 
  -5   2  29       31.08      264.06    144.78 o 
  -4   2  29      118.16      305.49    114.85 o 
  -3   2  29      555.24      305.44    106.49 o 
  -2   2  29       61.87       86.54     71.93 o 
  -1   2  29       10.90       56.05     73.15 o 
   0   2  29      216.71      294.95    102.22 o 
   1   2  29      138.64      111.20    178.46 o 
   2   2  29       13.58       28.60     85.23 o 
   3   2  29        0.91      -58.19     94.22 o 
  -5   3  29       32.61      268.19    135.80 o 
  -4   3  29        7.17       37.21     74.00 o 
  -3   3  29       25.79      299.01    108.57 o 
  -2   3  29        1.15      164.33    122.53 o 
  -1   3  29       45.54       67.53     82.24 o 
   0   3  29       44.69      -37.72     80.57 o 
   1   3  29       14.33       78.51     90.55 o 
   2   3  29        9.03     -101.56    101.19 o 
  -5   4  29       75.38      270.22    141.45 o 
  -4   4  29      247.46      251.99    110.85 o 
  -3   4  29      274.83      234.91     99.56 o 
  -2   4  29      228.30      317.73    128.18 o 
  -1   4  29        5.12      615.74    313.32 o 
   0   4  29      308.37      190.20    117.93 o 
   1   4  29      379.16      523.11    142.01 o 
   2   4  29      145.94      159.47    114.83 o 
  -4   5  29       15.51       71.81     92.81 o 
  -3   5  29       72.69      212.93    117.66 o 
  -2   5  29       43.46      279.33    128.91 o 
  -1   5  29        7.90      164.55    103.85 o 
   0   5  29       27.73      153.93    100.82 o 
   1   5  29       46.51       -8.22     90.41 o 
  -6   0  30      191.78      536.54    354.10 o 
  -5   0  30      458.35      663.50    196.60 o 
  -4   0  30      336.52       -6.17    111.28 o 
  -3   0  30      193.27      370.48    130.13 o 
  -2   0  30      182.00      263.89    175.89 o 
  -1   0  30       51.82      229.24    136.42 o 
   0   0  30      382.85      400.15    150.84 o 
   1   0  30      317.79      537.09    183.45 o 
   2   0  30      177.19      434.11    338.02 o 
  -5   1  30       11.97       36.71     96.84 o 
  -4   1  30        0.21       76.38     95.37 o 
  -3   1  30        8.90      -15.70     74.73 o 
  -2   1  30      228.05      130.80     89.68 o 
  -1   1  30       66.30      153.30    221.32 o 
   0   1  30      173.30      104.71    104.72 o 
   1   1  30        1.63      143.67     99.96 o 
   2   1  30       38.80      121.05    108.04 o 
  -5   2  30       59.08      423.50    237.29 o 
  -4   2  30       50.88      199.20    106.22 o 
  -3   2  30       38.14      -10.53     79.19 o 
  -2   2  30        0.18      -84.57     73.05 o 
  -1   2  30      149.68      235.74     98.72 o 
   0   2  30      369.60      243.56    105.66 o 
   1   2  30      166.26        5.30     78.75 o 
   2   2  30      135.04      128.93    104.39 o 
  -5   3  30       37.01      261.22    193.96 o 
  -4   3  30        1.45      104.00     87.08 o 
  -3   3  30      122.61      338.33    139.12 o 
  -2   3  30      301.54      438.08    225.66 o 
  -1   3  30      568.38      509.08    123.68 o 
   0   3  30       77.10     -103.19    122.40 o 
   1   3  30       84.38      186.96    109.40 o 
  -4   4  30        0.22       51.97    152.13 o 
  -3   4  30       95.31      361.51    236.23 o 
  -2   4  30      178.99      155.24    111.47 o 
  -1   4  30       11.11      176.97    103.97 o 
   0   4  30        0.03      -38.37     96.26 o 
   1   4  30        0.52       80.53     98.61 o 
  -5   1  31      137.05      417.71    252.46 o 
  -4   1  31      139.88       62.94     93.69 o 
  -3   1  31      303.87      257.70    111.10 o 
  -2   1  31      215.87      212.85    151.22 o 
  -1   1  31       12.26       71.89     89.74 o 
   0   1  31       59.25      119.34    140.49 o 
   1   1  31      336.39       96.84    107.59 o 
  -4   2  31       29.67       32.69     95.24 o 
  -3   2  31        0.87       66.87     98.81 o 
  -2   2  31      345.63      331.48    111.37 o 
  -1   2  31      336.73      488.75    149.37 o 
   0   2  31       72.24      182.58    113.42 o 
   1   2  31       19.52      266.63    237.95 o 
  -4   3  31       96.25       81.31    200.01 o 
  -3   3  31        3.03       76.21    135.33 o 
  -2   3  31       15.25      -68.58    161.44 o 
  -1   3  31        8.84       75.83    109.95 o 
   0   3  31       11.32       25.56     95.40 o 
  -2   4  31       85.82       92.55    110.14 o 
  -4   0  32       32.79      -53.18    157.38 o 
  -3   0  32      252.83      593.68    211.68 o 
  -2   0  32      130.26       66.91    139.27 o 
  -1   0  32       50.11      -45.53    116.19 o 
   0   0  32       40.87      -72.26    132.57 o 
  -3   1  32      260.26       65.26    104.99 o 
  -2   1  32      101.23      -21.94    106.83 o 
  -1   1  32       82.35      -18.68    123.39 o 
   0   1  32        0.54      162.03    114.25 o 
  -3   2  32      130.96      245.70    145.47 o 
  -2   2  32      108.97      161.51    231.99 o 
  -1   2  32      188.49      244.20    139.01 o 
                                                 
